# Supplementary material for: RdsA Is a Global Regulator That Controls Cell Shape and Division in Rhizobium etli
Source: Front Microbiol. 2022 Apr 7;13:858440. doi: 10.3389/fmicb.2022.858440 (PMC9022086; doi:10.3389/fmicb.2022.858440)
Supplement: Supplementary file 1 [file Data_Sheet_1.xlsx]

## Sheet: A) Primers for strain constru
Primer used for strain construction
Gene name or region of amplicon	Primer name	Sequence	Built in restriction site	Template	Start Position	Reference sequence	Amplicon size (bp)
CmyR – PR/cmtO	Q/Ant F	GCTGAATTCCACTCATTAGGCACCCCAGG	EcoRI	pLC290	1996	KC296704.1	1456
	Q/Ant R	ACCGTCGACGGTGAGCTCGCATGCACTA	SalI	pLC290	3415	KC296704.1
rdsA RHE_PE00024	24-Q/Ant F	AGGGTACCAGATGGAAGTGCTGGATCGAC	KpnI	CE3 (p42e)	31785	NC_007765.1	343
	24-Q/Ant R	ATCGTCGACATGACGACATGCGCCCAAA	SalI	CE3 (p42e)	32091	NC_007765.1
rdsA RHE_PE00024	orf24N F	GAGAGGGGCATATGGAAGTGCTGGATCGACAT	NdeI	CE3 (p42e)	31787	NC_007765.1	1967
	orf24N R	ACGGGATCCCGCCTCATTTCACGCTCCTTGAGA	BamHI	CE3 (p42e)	33710	NC_007765.1

## Sheet: B) Primers for RNA-seq valida
Primer used for RNA-seq validation
Gene name	Primer name	Sequence	Template	Reference sequence	Start Position	Amplicon size (bp)
rpoA RHE_CH01699	rpoA-F	CCGATCGGCCTTATCCC	CE3-Chr	NC_007761.1	1781850	312
	rpoA-R	GTTTGCCGAACGGACCGACAG			1782141
rdsA RHE_PE00024	orf24-F	GCAGGATCTCTCGCTGACAT	CE3-p42e	NC_007765.1	32722	198
	orf24-R	GAGGTTTCGATCGTGGTGAG			32900
ftsK1 RHE_CH00152	ftsK1-F	TTCCGGAGGAAAATCCAGGC	CE3-Chr	NC_007761.1	167283	210
	ftsK1-R	GGTAAATGTCGAACGGCACG	CE3-Chr		167492
dnaA RHE_CH00358	dnaA-F	AGGAACTGGTCTCCAATCGC	CE3-Chr	NC_007761.1	371815	190
	dnaA-R	GAAAGCTTGGTGTCTCCCGA	CE3-Chr		372004
podJ RHE_CH00555	podJ-F	GGCGATTGCAAACCACTTGT	CE3-Chr	NC_007761.1	571979	237
	podJ-R	AAGGGTTTCTACGAGCAGGC			572215	237
ftsB RHE_CH01932	ftsB-F	ATTCACGGTGATTACGGCCT	CE3-Chr	NC_007761.1	2016286	122
	ftsB-R	AGGAGCGCGACCTGATTTTC			2016407	122
GPR RHE_CH02340	GPR Up	TTCGCCATCATGATCTCCCG	CE3-Chr	NC_007761.1	2440491	215
	GPR Lw	ACTTCGGAATGAACCAGCGT			2440705	215
ftsZ2 RHE_CH02840	ftsZ2-F	CGCCCGAATAGAGAACCTGG	CE3-Chr	NC_007761.1	2965045	185
	ftsZ2-R	CACCAAGCCGTTCCATTTCG	CE3-Chr		2965229
ftsA RHE_CH02841	ftsA-F	GATACGATGCGCGAAACCAG	CE3-Chr	NC_007761.1	2966045	194
	ftsA-R	CATCATGTCACCACCGACCT	CE3-Chr		2966238
ftsQ RHE_CH02842	ftsQ-F	TCTTGCGGACCTCGACATTC	CE3-Chr	NC_007761.1	2967515	168
	ftsQ-R	TTGCGATCGAGGACGTGAAG			2967682
ftsW RHE_CH02848	ftsW-F	CGCGACCGAGAAGATGAAGT	CE3-Chr	NC_007761.1	2974108	200
	ftsW-R	GCCTGCTCAGCGCTTATTAC	CE3-Chr		2974307
ftsI RHE_CH02853	ftsI-F	ACCGCATATTTGGGGTCGTT	CE3-Chr	NC_007761.1	2980591	225
	ftsI-R	CCAGATCGCCAAGCAGGTAA			2980815	225
ctrA RHE_CH03334	ctrA-F	CGACTACATGACCAAGCCGT	CE3-Chr	NC_007761.1	3498269	177
	ctrA-R	TATTCCTTGCCCGTCAGGTG			3498445
tolB RHE_CH03462	tolB-F	CGAATAGGAAGGCGACGTGT	CE3-Chr	NC_007761.1	3648616	138
	tolB-R	TTTTCACCGGATGGGCAGAA	CE3-Chr		3648753
rcdA RHE_CH03505	rcdA-F	TTCGCAGTTCAAGGCACTCT	CE3-Chr	NC_007761.1	3693214	172
	rcdA-R	CCAAGAGGCCATCTGCATCA			3693385
ftsE RHE_CH03802	ftsE-F	CGCGGTGAAACCAAGAACAG	CE3-Chr	NC_007761.1	4028822	193
	ftsE-R	GCTGCAACGACATGAAGAGC	CE3-Chr		4029014
ftsX RHE_CH03803	ftsX-F	CAATGCCCTGATGGTGGTCA	CE3-Chr	NC_007761.1	4029629	150
	ftsX-R	TCGAAATTGTCGTCCGGCTT	CE3-Chr		4029778
ftsK2 RHE_CH03972	ftsK2-F	CCGAGGAACTGCATGACGAT	CE3-Chr	NC_007761.1	4199350	213
	ftsK2-R	TCCGGATCGGTTCTCCTTCT	CE3-Chr		4199562
minC RHE_PE00407	minC-F	AGATTGGGGGCCATGTCTTC	CE3-p42e	NC_007765.1	453033	219
	minC-R	GATTTTTCCGGAAGGCGACG			453251
ldtE RHE_CH00053	ldtE-F	ACAAGAAGACAGGGCAGGTG	CE3-Chr	NC_007761.1	1825131	209
	ldtE-R	CGGACCTTTCGGGATTGTCA			1825339	209
PBP1b1 RHE_CH00146	PBP1b1-F	ATCGACGCCGAAGTGTGAAT	CE3-Chr	NC_007761.1	157115	221
	PBP1b1-R	GGCTCGTCCTCTATTACGGC			157335	221
upK RHE_CH00310	upK-F	AGCAGATCACCTGGCTTGTC	CE3-Chr	NC_007761.1	318808	181
	upK-R	CTTGCGGCATACATTGTGGG	CE3-Chr		318988
murJ RHE_CH00386	murJ-F	ACCGAAAACAAGACCCCGAA	CE3-Chr	NC_007761.1	396695	220
	murJ-R	GTTTCGTCCGTGAAACGCTG	CE3-Chr		396914
murA RHE_CH00579	murA-F	CTTCTGACCAGTGACACGCT	CE3-Chr	NC_007761.1	602254	187
	murA-R	AAGAAGCGGTGGTATCGACG			602440
ldtA RHE_CH00814	ldtA-F	CGGGCTTTTCCATTGTGTCG	CE3-Chr	NC_007761.1	853342	103
	ldtA-R	CAGACCGTCTCAGCGATCAA			853444
dacF1 RHE_CH00944	dacF1-F	GACGGCATCAAGACGGGTTA	CE3-Chr	NC_007761.1	993656	153
	dacF1-R	GAGATAGCGGTCGAGCAGTG			993808	153
ldtB RHE_CH01168	ldtB-F	CGCCGTTCCCTATGAACAGA	CE3-Chr	NC_007761.1	1223384	214
	ldtB-R	CCATTTCTGACGCCACTGGA			1223597
alr RHE_CH01432	alr-F	AGGCGGCTAGACTTGAATCG	CE3-Chr	NC_007761.1	1504122	213
	alr-R	TCGATACCGGCTTCAATCGG			1504334
uppS RHE_CH01917	uppS-F	CTTCATCGCCAGAATGTGCG	CE3-Chr	NC_007761.1	1998530	130
	uppS-R	AGGCAATGACCAGAGTCAGC			1998659
ldtD RHE_CH02382	ldtD-F	GCACCTTCACCGCATGATTC	CE3-Chr	NC_007761.1	2490792	174
	ldtD-R	TCTACATGCACGATACGCCC			2490965
ddl RHE_CH02843	ddl-F	AAAAATTGTGTCCCAGCGGC	CE3-Chr	NC_007761.1	2968252	226
	ddl-R	AAGCCGCCTTATGTGGTGAA			2968477	226
murD RHE_CH02849	murD-F	CATTCTGGGCATTGTGGCTG	CE3-Chr	NC_007761.1	2975461	157
	murD-R	GGTGTCAAGGTGGTCCGAAT			2975617
mraY RHE_CH02850	mraY-F	CGGAAAAGCCTTTGTGGCTC	CE3-Chr	NC_007761.1	2977049	171
	mraY-R	CCATGGGTGGGCTGATGATT			2977219	171
RHE_CH02864	Murein-F	AATTGCTTTCGACGCGGATG	CE3-Chr	NC_007761.1	2987762	208
	Murein-R	CCGTTGAAGAAAGCGGAACG			2987969	208
nuoA1 RHE_CH01602	nuoA1-F	CCGCATGAAGTTCGACATCC	CE3-Chr	NC_007761.1	1683241	133
	nuoA1-R	CATCATGGACCAGAAGCCGA			1683373
nuoD1 RHE_CH01606	nuoD1-F	CGCATCCTCTCGCATCTCTT	CE3-Chr	NC_007761.1	1685452	183
	nuoD1-R	CTTTTCCGGCAGATCCTGGT			1685634
nuoE1 RHE_CH01608	nuoE1-F	GTCGCGACCTTCTATACGCA	CE3-Chr	NC_007761.1	1686841	154
	nuoE1-R	CATTGCGCTCGAAAGGATGG			1686994
nuoG1 RHE_CH01611	nuoG1-F	CCAACACGCCAATGGTCAAG	CE3-Chr	NC_007761.1	1690257	198
	nuoG1-R	TGACGAGCGGGCCAATATAC			1690454
nuoJ1 RHE_CH01614	nuoJ1-F	CTCGCCTGATATCGCCAAGT	CE3-Chr	NC_007761.1	1694165	187
	nuoJ1-R	CTTGATGTTGGTGCGATGCC			1694351
atpB RHE_CH00864	atpB-F	CAACGCATCGCTCTTCATGG	CE3-Chr	NC_007761.1	906598	183
	atpB-R	ACCAGCGGGAAGAACTTCAG			906780
atpH RHE_CH03873	atpH-F	CCGACCTTGACGATCAGACC	CE3-Chr	NC_007761.1	4104733	116
	atpH-R	ACCGCAGAGCAGGAAAATGA			4104848
sdhC RHE_CH03897	sdhC-F	AAGCGAATGAGGAAGCCGAT	CE3-Chr	NC_007761.1	4130950	180
	sdhC-R	CGTGCTGCTCGGTTATACCT			4131129
infC RHE_CH00260	infC-F	GAATATGGGCGTCGTGCCTA	CE3-Chr	NC_007761.1	271954	151
	infC-R	GGCAGCCTTTTTCTGGTTGG			272104
rpmI RHE_CH00261	rpmI-F	CGGTTCAAGATCACCGCATC	CE3-Chr	NC_007761.1	272734	121
	rpmI-R	GTTCTGCGAGAACCATCGTG			272854
rplT RHE_CH00262	rplT-F	TTCATCGACGGCCTGAACAA	CE3-Chr	NC_007761.1	273175	122
	rplT-R	TACTCAAGGGCCTTCTTGGC			273296
rpsI RHE_CH01570	rpsI-F	CCTTTGCCTTGCCGTACTTC	CE3-Chr	NC_007761.1	1652025	115
	rpsI-R	CTGTCCAAGGCGTTGACCTA			1652139
rplM RHE_CH01571	rplM-F	TCGACAGCCTTTTCGAGGAC	CE3-Chr	NC_007761.1	1652608	146
	rplM-R	GCCGACAAGGTGGTTTTCAC			1652753
proS RHE_CH01623	proS-F	TCCAGCTGAAGTTCCGTGAC	CE3-Chr	NC_007761.1	1704032	144
	proS-R	TGAGATAGGCGGCGAACATC			1704175
Rne RHE_CH01645	Rne-F	TGTTGTGCGTCGTGTTCTTG	CE3-Chr	NC_007761.1	1733750	127
	Rne-R	CTCGAATCGACGACCCAAGT			1733876
rpsG RHE_CH01671	rpsG-F	GCCGCTTTCGGTTTTCCATT	CE3-Chr	NC_007761.1	1764235	176
	rpsG-R	TGGTCGTTTCATTGCGCTTG			1764410
rplE RHE_CH01687	rplE-F	CCGCATGTACGAGTTCCTGG	CE3-Chr	NC_007761.1	1774707	181
	rplE-R	GATGTCCATGCCCCACATCT	CE3-Chr		1774801
RHE_CH01210	Phosphatidyl-F	CCGCACATGTCGAAGGTTTT	CE3-Chr	NC_007761.1	1254923	244
	Phosphatidyl-R	AATCTATCAGCGCTGGGCAC			1255166	244
RHE_CH02556	RR-Orphan-F	TTGCTGCCATCGAAATCCCT	CE3-Chr	NC_007761.1	2666425	229
	RR-Orphan-R	TCGCACTCGTCGATCTTAGC			2666653	229
RHE_CH02573	BA14K-F	GTCGGCTGCAACAACTTCAC	CE3-Chr	NC_007761.1	2684604	130
	BA14K-R	CATAGCGGTCGTCCCGATAG			2684733	130
RHE_CH03105	Gly-Tra-F	ATTGTCCGCAAGAGGCATCA	CE3-Chr	NC_007761.1	3252314	163
	Gly-Tra-R	GAGAAAGGCAGGCAGGTTCT			3252476	163
RHE_CH03010	RR-3010-F	CTCAGCCTGTATCCGATGCC	CE3-Chr	NC_007761.1	3151760	233
	RR-3010-R	CTGAAGAAAGCCAGCGAGGT	CE3-Chr		3151992	233

## Sheet: C) RNAseq raw counts quality
Sample ID	# Reads	Mean Quality Score	% Bases >= 30
CE3-1	63092388	36.03	94.54
CE3-2	64198693	36.04	94.59
CE3-3	66489958	36.08	94.82
cKD24-1	67579266	35.96	94.21
cKD24-2	59393920	35.89	93.8
cKD24-3	54808884	35.84	93.68

## Sheet: D) RNAseq reads
Sample ID	Total Reads	Reads mapped to reference	Percent reads mapped to reference
CE3-1	125098050	124177825	99.26
CE3-2	127234112	126237601	99.22
CE3-3	131863466	130913265	99.28
cKD24-1	133821020	132199453	98.79
cKD24-2	117352472	114564399	97.62
cKD24-3	108554582	106998237	98.57

## Sheet: E) DEGs cKD24 mutant vs CE3 WT 
Gene.id	cKD24.Experimental.normalized.mean	CE3.Control.normalized.mean	theta	prob	log2FC	Gene.name	Old.gene.id	Product	Protein.names	COG.category	cat	COG	Gene.ontology.IDs	Gene.ontology..GO.	Gene.ontology..biological.process.	Gene.ontology..cellular.component.	Gene.ontology..molecular.function.	KEGG.annotation	KEGG.ID	Protein.id	NCBI.GI	EC.number	EnsemblBacteria.transcript	Replicon	Accession	Start	Stop	Strand	Length
RHE_RS29385	2696.89	87353.1	-15.2514	1	-5.01749	-	RHE_PF00565	extracellular solute-binding protein	-	Carbohydrate transport and metabolism	G	COG1653	GO:0042597	periplasmic space [GO:0042597]	-	periplasmic space [GO:0042597]	-	ABC-type glycerol-3-phosphate transport system, periplasmic component	K02027	WP_011428867.1	86361293	-	-	plasmid p42f	NC_007766.1	631959	633257	+	432
RHE_RS29390	912.599	22989.9	-12.2616	1	-4.65487	-	RHE_PF00566	sugar ABC transporter permease	-	Carbohydrate transport and metabolism	G	COG1175	GO:0005886; GO:0016021; GO:0055085	integral component of membrane [GO:0016021]; plasma membrane [GO:0005886]; transmembrane transport [GO:0055085]	transmembrane transport [GO:0055085]	integral component of membrane [GO:0016021]; plasma membrane [GO:0005886]	-	ABC-type sugar transport system, permease component	-	WP_041679353.1	86361294	-	-	plasmid p42f	NC_007766.1	633498	634427	+	309
RHE_RS23615	1670.58	31245.9	-8.06785	1	-4.22525	mctP	RHE_PC00154	sodium:solute symporter family monocarboxylate transporter	-	Amino acid transport and metabolism	E	COG0591	GO:0016021; GO:0022857	integral component of membrane [GO:0016021]; transmembrane transporter activity [GO:0022857]	-	integral component of membrane [GO:0016021]	transmembrane transporter activity [GO:0022857]	Na+/proline symporter	K03307	WP_011427780.1	86360198	-	-	plasmid p42c	NC_007764.1	166009	167484	-	491
RHE_RS29395	652.125	10344	-8.44022	1	-3.9875	-	RHE_PF00567	carbohydrate ABC transporter permease	-	Carbohydrate transport and metabolism	G	COG0395	GO:0005886; GO:0016021; GO:0055085	integral component of membrane [GO:0016021]; plasma membrane [GO:0005886]; transmembrane transport [GO:0055085]	transmembrane transport [GO:0055085]	integral component of membrane [GO:0016021]; plasma membrane [GO:0005886]	-	ABC-type glycerol-3-phosphate transport system, permease component	-	WP_020919998.1	86361295	-	-	plasmid p42f	NC_007766.1	634424	635266	+	280
RHE_RS24395	1585.42	23799	-10.5473	1	-3.90797	hutH	RHE_PE00072	histidine ammonia-lyase	-	Amino acid transport and metabolism	E	COG2986	GO:0004397; GO:0005737; GO:0019556; GO:0019557	cytoplasm [GO:0005737]; histidine ammonia-lyase activity [GO:0004397]; histidine catabolic process to glutamate and formamide [GO:0019556]; histidine catabolic process to glutamate and formate [GO:0019557]	histidine catabolic process to glutamate and formamide [GO:0019556]; histidine catabolic process to glutamate and formate [GO:0019557]	cytoplasm [GO:0005737]	histidine ammonia-lyase activity [GO:0004397]	Histidine ammonia-lyase	K01745	WP_011427930.1	86360350	-	-	plasmid p42e	NC_007765.1	84339	85874	-	511
RHE_RS24380	1542.83	22747.7	-9.21947	1	-3.88207	-	RHE_PE00070	urocanate hydratase	-	Amino acid transport and metabolism	E	COG2987	GO:0005737; GO:0016153; GO:0019556; GO:0019557	cytoplasm [GO:0005737]; urocanate hydratase activity [GO:0016153]; histidine catabolic process to glutamate and formamide [GO:0019556]; histidine catabolic process to glutamate and formate [GO:0019557]	histidine catabolic process to glutamate and formamide [GO:0019556]; histidine catabolic process to glutamate and formate [GO:0019557]	cytoplasm [GO:0005737]	urocanate hydratase activity [GO:0016153]	Urocanate hydratase	K01712	WP_011427928.1	86360348	-	-	plasmid p42e	NC_007765.1	81633	83306	-	557
RHE_RS24385	574.461	7478.98	-5.83447	1	-3.70256	hutG	RHE_PE00071	N-formylglutamate deformylase	-	Amino acid transport and metabolism	E	COG3741	GO:0050415	formimidoylglutamase activity [GO:0050415]	-	-	formimidoylglutamase activity [GO:0050415]	N-formylglutamate amidohydrolase	K01458	WP_011427929.1	86360349	-	-	plasmid p42e	NC_007765.1	83336	84142	-	268
RHE_RS29400	1070.79	13823.3	-8.49934	1	-3.69035	-	RHE_PF00568	ROK family transcriptional regulator	-	Transcription; Carbohydrate transport and metabolism	KG	COG1940	GO:0003700	DNA-binding transcription factor activity [GO:0003700]	-	-	DNA-binding transcription factor activity [GO:0003700]	Sugar kinase of the NBD/HSP70 family, may contain an N-terminal HTH domain	-	WP_011428870.1	86361296	-	-	plasmid p42f	NC_007766.1	635310	636548	+	412
RHE_RS29380	1402.45	17811.9	-8.15806	1	-3.66682	-	RHE_PF00564	Gfo/Idh/MocA family oxidoreductase	-	General function prediction only	R	COG0673	GO:0016491	oxidoreductase activity [GO:0016491]	-	-	oxidoreductase activity [GO:0016491]	Predicted dehydrogenase	-	WP_011428866.1	86361292	-	-	plasmid p42f	NC_007766.1	630574	631620	-	348
RHE_RS20715	1961.53	21419.3	-9.77789	1	-3.44886	-	RHE_CH04053	VOC family protein	Hypothetical conserved protein	General function prediction only	R	COG5383	-	-	-	-	-	Uncharacterized metalloenzyme YdcJ, glyoxalase superfamily	-	WP_011427239.1	86359632	-	ABC92797	chromosome	NC_007761.1	4294854	4296266	+	470
RHE_RS29410	978.868	9828.8	-5.75992	1	-3.32783	ugpC	RHE_PF00570	sn-glycerol-3-phosphate ABC transporter ATP-binding protein UgpC	-	Carbohydrate transport and metabolism	G	COG3839	GO:0005524; GO:0005886; GO:0016887	plasma membrane [GO:0005886]; ATP binding [GO:0005524]; ATPase activity [GO:0016887]	-	plasma membrane [GO:0005886]	ATPase activity [GO:0016887]; ATP binding [GO:0005524]	ABC-type sugar transport system, ATPase component	K10112	WP_011428872.1	86361298	-	-	plasmid p42f	NC_007766.1	637471	638532	+	353
RHE_RS03385	9418.42	91753.2	-10.8413	1	-3.2842	flaCch1	RHE_CH00669	flagellin	Flagellin	Cell motility	N	COG1344	GO:0005198; GO:0005576; GO:0009420; GO:0071973	bacterial-type flagellum filament [GO:0009420]; extracellular region [GO:0005576]; structural molecule activity [GO:0005198]; bacterial-type flagellum-dependent cell motility [GO:0071973]	bacterial-type flagellum-dependent cell motility [GO:0071973]	bacterial-type flagellum filament [GO:0009420]; extracellular region [GO:0005576]	structural molecule activity [GO:0005198]	Flagellin and related hook-associated protein FlgL	K02406	WP_011424034.1	86356320	-	ABC89485	chromosome	NC_007761.1	687598	688503	+	301
RHE_RS24420	4025.52	37842	-10.9101	1	-3.23274	-	RHE_PE00077	transporter substrate-binding domain-containing protein	-	Amino acid transport and metabolism; Signal transduction mechanisms	ET	COG0834	GO:0042597	periplasmic space [GO:0042597]	-	periplasmic space [GO:0042597]	-	ABC-type amino acid transport/signal transduction system, periplasmic component/domain	K10018	WP_011427935.1	86360355	-	-	plasmid p42e	NC_007765.1	90365	91207	+	280
RHE_RS24425	531.908	4985.65	-4.297	1	-3.22853	-	RHE_PE00078	The N-terminal region of this protein	-	Amino acid transport and metabolism	E	COG4215	GO:0022857; GO:0043190; GO:0071705	ATP-binding cassette (ABC) transporter complex [GO:0043190]; transmembrane transporter activity [GO:0022857]; nitrogen compound transport [GO:0071705]	nitrogen compound transport [GO:0071705]	ATP-binding cassette (ABC) transporter complex [GO:0043190]	transmembrane transporter activity [GO:0022857]	ABC-type arginine transport system, permease component	K10020	WP_011427936.1	86360356	-	-	plasmid p42e	NC_007765.1	91314	92039	+	241
RHE_RS17540	5397.83	46418.1	-8.35162	1	-3.10423	-	RHE_CH03432	hypothetical protein	Hypothetical conserved protein	Energy production and conversion	C	COG3181	-	-	-	-	-	Tripartite-type tricarboxylate transporter, receptor component TctC	-	WP_011426658.1	86359024	-	ABC92189	chromosome	NC_007761.1	3612863	3613846	-	327
RHE_RS29550	523.284	4442.54	-4.83224	1	-3.08572	-	-	BON domain-containing protein	-	-	-	-	-	-	-	-	-	-	-	WP_029875514.1	-	-	-	plasmid symbiotic plasmid p42d	NC_004041.2	30554	30811	+	85
RHE_RS03390	12987.8	107931	-20.0625	1	-3.05487	flaCch2	RHE_CH00670	flagellin	Flagellin	Cell motility	N	COG1344	GO:0005198; GO:0005576; GO:0009420; GO:0071973	bacterial-type flagellum filament [GO:0009420]; extracellular region [GO:0005576]; structural molecule activity [GO:0005198]; bacterial-type flagellum-dependent cell motility [GO:0071973]	bacterial-type flagellum-dependent cell motility [GO:0071973]	bacterial-type flagellum filament [GO:0009420]; extracellular region [GO:0005576]	structural molecule activity [GO:0005198]	Flagellin and related hook-associated protein FlgL	K02406	WP_011424035.1	86356321	-	ABC89486	chromosome	NC_007761.1	688784	689692	+	302
RHE_RS03230	340.315	2745.96	-4.66435	1	-3.01237	cheY1	RHE_CH00638	response regulator	Chemotaxis two-component response regulator protein	Signal transduction mechanisms	T	COG2204	GO:0000160	phosphorelay signal transduction system [GO:0000160]	phosphorelay signal transduction system [GO:0000160]	-	-	DNA-binding transcriptional response regulator, NtrC family, contains REC, AAA-type ATPase, and a Fis-type DNA-binding domains	K03413	WP_011424003.1	86356289	-	ABC89454	chromosome	NC_007761.1	660341	660706	+	121
RHE_RS01650	4980.7	40099.6	-9.14439	1	-3.00917	-	RHE_CH00326	LysE family translocator	Probable amino acid efflux protein, LysE family	Amino acid transport and metabolism	E	COG1280	GO:0005886; GO:0006865; GO:0016021	integral component of membrane [GO:0016021]; plasma membrane [GO:0005886]; amino acid transport [GO:0006865]	amino acid transport [GO:0006865]	integral component of membrane [GO:0016021]; plasma membrane [GO:0005886]	-	Threonine/homoserine/homoserine lactone efflux protein	-	WP_011423710.1	86355983	-	ABC89148	chromosome	NC_007761.1	332218	332835	-	205
RHE_RS23620	420.756	3346.74	-4.08138	1	-2.9917	-	-	DUF3311 domain-containing protein	-	-	-	-	-	-	-	-	-	-	-	WP_003591841.1	-	-	-	plasmid p42c	NC_007764.1	167474	167671	-	65
RHE_RS03335	843.748	6609.79	-4.63442	1	-2.96972	flgC	RHE_CH00659	flagellar basal body rod protein FlgC	Flagellar basal-body rod protein FlgC	Cell motility	N	COG1558	GO:0030694; GO:0071973	bacterial-type flagellum basal body, rod [GO:0030694]; bacterial-type flagellum-dependent cell motility [GO:0071973]	bacterial-type flagellum-dependent cell motility [GO:0071973]	bacterial-type flagellum basal body, rod [GO:0030694]	-	Flagellar basal body rod protein FlgC	K02388	WP_011424024.1	86356310	-	ABC89475	chromosome	NC_007761.1	679430	679846	+	138
RHE_RS29405	719.26	5551.39	-4.35683	1	-2.94826	-	RHE_PF00569	sugar phosphate isomerase/epimerase	-	Carbohydrate transport and metabolism	G	COG1082	-	-	-	-	-	Sugar phosphate isomerase/epimerase	-	WP_011428871.1	86361297	-	-	plasmid p42f	NC_007766.1	636594	637448	+	284
RHE_RS21940	5268.58	39804.5	-9.24624	1	-2.91745	trbL	RHE_PA00173	P-type conjugative transfer protein TrbL	-	Intracellular trafficking, secretion, and vesicular transpor	U	COG3846	GO:0016021; GO:0030255	integral component of membrane [GO:0016021]; protein secretion by the type IV secretion system [GO:0030255]	protein secretion by the type IV secretion system [GO:0030255]	integral component of membrane [GO:0016021]	-	Type IV secretory pathway, TrbL components	K07344	WP_032490540.1	86359871	-	-	plasmid p42a	NC_007762.1	183248	184423	-	391
RHE_RS24405	1321.01	9942.93	-6.21799	1	-2.91203	-	RHE_PE00074	formimidoylglutamate deiminase	-	Nucleotide transport and metabolism; General function prediction only	FR	COG0402	GO:0016810	hydrolase activity, acting on carbon-nitrogen (but not peptide) bonds [GO:0016810]	-	-	hydrolase activity, acting on carbon-nitrogen (but not peptide) bonds [GO:0016810]	Cytosine/adenosine deaminase or related metal-dependent hydrolase	K05603	WP_011427932.1	86360352	-	-	plasmid p42e	NC_007765.1	87256	88602	+	448
RHE_RS03235	2479.5	18595.3	-8.0638	1	-2.90682	cheA	RHE_CH00639	chemotaxis protein CheA	Chemotaxis two-component sensor histidine kinase protein	Cell motility; Signal transduction mechanisms	NT	COG0643	GO:0000155; GO:0005737; GO:0006935	cytoplasm [GO:0005737]; phosphorelay sensor kinase activity [GO:0000155]; chemotaxis [GO:0006935]	chemotaxis [GO:0006935]	cytoplasm [GO:0005737]	phosphorelay sensor kinase activity [GO:0000155]	Chemotaxis protein histidine kinase CheA	K03407	WP_011424004.1	86356290	-	ABC89455	chromosome	NC_007761.1	660724	663006	+	760
RHE_RS03375	469.467	3502.3	-4.88739	1	-2.89921	fliP	RHE_CH00667	The bacterial flagellar biogenesis protein FliP forms a type III secretion system (T3SS)-type pore required for flagellar assembly.	Flagellar biosynthetic protein FliP	Cell motility	N	COG1338	GO:0005886; GO:0009306; GO:0009425; GO:0016021; GO:0044781	bacterial-type flagellum basal body [GO:0009425]; integral component of membrane [GO:0016021]; plasma membrane [GO:0005886]; bacterial-type flagellum organization [GO:0044781]; protein secretion [GO:0009306]	bacterial-type flagellum organization [GO:0044781]; protein secretion [GO:0009306]	bacterial-type flagellum basal body [GO:0009425]; integral component of membrane [GO:0016021]; plasma membrane [GO:0005886]	-	Flagellar biosynthetic protein FliP	K02419	WP_011424032.1	86356318	-	ABC89483	chromosome	NC_007761.1	684381	685118	+	245
RHE_RS11460	1703.81	12657.6	-7.09279	1	-2.89317	gcvT	RHE_CH02241	glycine cleavage system aminomethyltransferase GcvT	Aminomethyltransferase protein (EC 2.1.2.10)	Amino acid transport and metabolism	E	COG0404	GO:0004047; GO:0006546; GO:0008483; GO:0032259	aminomethyltransferase activity [GO:0004047]; transaminase activity [GO:0008483]; glycine catabolic process [GO:0006546]; methylation [GO:0032259]	glycine catabolic process [GO:0006546]; methylation [GO:0032259]	-	aminomethyltransferase activity [GO:0004047]; transaminase activity [GO:0008483]	Glycine cleavage system T protein (aminomethyltransferase)	K00605	WP_011425502.1	229260087	2.1.2.10	ABC91021	chromosome	NC_007761.1	2341059	2342195	+	378
RHE_RS01895	3908.17	28284.3	-6.90921	1	-2.85544	phoH	RHE_CH00375	PhoH family protein	Phosphate starvation inducible protein	Signal transduction mechanisms	T	COG1702	GO:0005524	ATP binding [GO:0005524]	-	-	ATP binding [GO:0005524]	Phosphate starvation-inducible protein PhoH, predicted ATPase	K06217	WP_011423757.1	86356032	-	ABC89197	chromosome	NC_007761.1	386665	387717	-	350
RHE_RS31945	306.704	2154.93	-3.94354	1	-2.81272	-	RHE_PA00041	hypothetical protein	-	-	-	-	-	-	-	-	-	-	-	WP_133118182.1	86359746	-	-	plasmid p42a	NC_007762.1	44866	45126	-	86
RHE_RS29020	4886.51	33814.8	-7.65583	1	-2.79078	ccmI	RHE_PF00498	c-type cytochrome biogenesis protein CcmI	-	Energy production and conversion; Posttranslational modification, protein turnover, chaperones	CO	COG4235	GO:0017004	cytochrome complex assembly [GO:0017004]	cytochrome complex assembly [GO:0017004]	-	-	Cytochrome c-type biogenesis protein CcmH/NrfG	-	WP_011428801.1	86361227	-	-	plasmid p42f	NC_007766.1	562291	563160	-	289
RHE_RS21945	3008.66	20814.9	-6.15788	1	-2.79042	trbK	-	entry exclusion protein TrbK	-	-	-	-	-	-	-	-	-	-	-	WP_032490541.1	-	-	-	plasmid p42a	NC_007762.1	184417	184617	-	66
RHE_RS19930	1138.66	7836.43	-4.32447	1	-2.78286	sdhD	RHE_CH03896	succinate dehydrogenase	Succinate dehydrogenase subunit D, membrane anchor protein	Energy production and conversion	C	COG2142	GO:0000104; GO:0006099; GO:0016021; GO:0020037; GO:0046872	integral component of membrane [GO:0016021]; heme binding [GO:0020037]; metal ion binding [GO:0046872]; succinate dehydrogenase activity [GO:0000104]; tricarboxylic acid cycle [GO:0006099]	tricarboxylic acid cycle [GO:0006099]	integral component of membrane [GO:0016021]	heme binding [GO:0020037]; metal ion binding [GO:0046872]; succinate dehydrogenase activity [GO:0000104]	Succinate dehydrogenase, hydrophobic anchor subunit	K00242	WP_011427090.1	86359477	-	ABC92642	chromosome	NC_007761.1	4130555	4130935	-	126
RHE_RS03330	1195.78	8227.51	-4.32681	1	-2.7825	flgB	RHE_CH00658	flagellar basal body rod protein FlgB	Flagellar basal-body rod protein	Cell motility	N	COG1815	GO:0030694; GO:0071973	bacterial-type flagellum basal body, rod [GO:0030694]; bacterial-type flagellum-dependent cell motility [GO:0071973]	bacterial-type flagellum-dependent cell motility [GO:0071973]	bacterial-type flagellum basal body, rod [GO:0030694]	-	Flagellar basal body rod protein FlgB	K02387	WP_011424023.1	86356309	-	ABC89474	chromosome	NC_007761.1	679032	679424	+	130
RHE_RS24435	1097.06	7508.28	-6.3124	1	-2.77484	-	RHE_PE00080	ATP-binding cassette domain-containing protein	-	Amino acid transport and metabolism	E	COG4598	GO:0005524; GO:0015424; GO:0016887	ATP binding [GO:0005524]; ATPase activity [GO:0016887]; ATPase-coupled amino acid transmembrane transporter activity [GO:0015424]	-	-	ATPase activity [GO:0016887]; ATPase-coupled amino acid transmembrane transporter activity [GO:0015424]; ATP binding [GO:0005524]	ABC-type histidine transport system, ATPase component	K10021	WP_011427938.1	86360358	-	-	plasmid p42e	NC_007765.1	92783	93559	+	258
RHE_RS33610	1742.25	11810.5	-5.94777	1	-2.76105	-	RHE_CH02572	hypothetical protein	Hypothetical conserved protein	-	-	-	-	-	-	-	-	-	-	WP_011425824.1	-	-	ABC91346	chromosome	NC_007761.1	2683204	2684157	-	317
RHE_RS24430	605.93	4107.48	-4.46066	1	-2.76103	-	RHE_PE00079	The N-terminal region of this protein	-	Amino acid transport and metabolism	E	COG4160	GO:0022857; GO:0043190; GO:0071705	ATP-binding cassette (ABC) transporter complex [GO:0043190]; transmembrane transporter activity [GO:0022857]; nitrogen compound transport [GO:0071705]	nitrogen compound transport [GO:0071705]	ATP-binding cassette (ABC) transporter complex [GO:0043190]	transmembrane transporter activity [GO:0022857]	ABC-type arginine/histidine transport system, permease component	K10019	WP_011427937.1	86360357	-	-	plasmid p42e	NC_007765.1	92050	92754	+	234
RHE_RS19710	2638.9	17790.8	-6.8553	1	-2.75313	cheW5	RHE_CH03853	purine-binding chemotaxis protein CheW	Chemotaxis signal transduction protein	Cell motility; Signal transduction mechanisms	NT	COG0835	GO:0006935; GO:0007165	chemotaxis [GO:0006935]; signal transduction [GO:0007165]	chemotaxis [GO:0006935]; signal transduction [GO:0007165]	-	-	Chemotaxis signal transduction protein	K03408	WP_011427049.1	86359435	-	ABC92600	chromosome	NC_007761.1	4083631	4084107	+	158
RHE_RS03260	653.279	4392.63	-4.51211	1	-2.74931	cheD	RHE_CH00644	chemoreceptor glutamine deamidase CheD	Probable chemoreceptor glutamine deamidase CheD (EC 3.5.1.44)	Cell motility; Signal transduction mechanisms	NT	COG1871	GO:0006935; GO:0050568	protein-glutamine glutaminase activity [GO:0050568]; chemotaxis [GO:0006935]	chemotaxis [GO:0006935]	-	protein-glutamine glutaminase activity [GO:0050568]	Chemotaxis receptor (MCP) glutamine deamidase CheD	K03413	WP_011424009.1	86356295	3.5.1.44	ABC89460	chromosome	NC_007761.1	665809	666363	+	184
RHE_RS03400	733.842	4909.34	-5.11825	1	-2.74199	flaCch4	RHE_CH00672	flagellin	Flagellin	Cell motility	N	COG1344	GO:0005198; GO:0005576; GO:0009420; GO:0071973	bacterial-type flagellum filament [GO:0009420]; extracellular region [GO:0005576]; structural molecule activity [GO:0005198]; bacterial-type flagellum-dependent cell motility [GO:0071973]	bacterial-type flagellum-dependent cell motility [GO:0071973]	bacterial-type flagellum filament [GO:0009420]; extracellular region [GO:0005576]	structural molecule activity [GO:0005198]	Flagellin and related hook-associated protein FlgL	K02406	WP_042119164.1	86356323	-	ABC89488	chromosome	NC_007761.1	691151	692113	+	320
RHE_RS08425	3209.49	21325.8	-7.92384	1	-2.73219	rne	RHE_CH01645	Rne/Rng family ribonuclease	Ribonuclease E (RNase E) (EC 3.1.26.12)	Translation, ribosomal structure and biogenesis	J	COG1530	GO:0000049; GO:0000287; GO:0004521; GO:0005737; GO:0006364; GO:0006402; GO:0008033; GO:0008270; GO:0008995; GO:0009898; GO:0019843	cytoplasm [GO:0005737]; cytoplasmic side of plasma membrane [GO:0009898]; endoribonuclease activity [GO:0004521]; magnesium ion binding [GO:0000287]; ribonuclease E activity [GO:0008995]; rRNA binding [GO:0019843]; tRNA binding [GO:0000049]; zinc ion binding [GO:0008270]; mRNA catabolic process [GO:0006402]; rRNA processing [GO:0006364]; tRNA processing [GO:0008033]	mRNA catabolic process [GO:0006402]; rRNA processing [GO:0006364]; tRNA processing [GO:0008033]	cytoplasm [GO:0005737]; cytoplasmic side of plasma membrane [GO:0009898]	endoribonuclease activity [GO:0004521]; magnesium ion binding [GO:0000287]; ribonuclease E activity [GO:0008995]; rRNA binding [GO:0019843]; tRNA binding [GO:0000049]; zinc ion binding [GO:0008270]	Ribonuclease G or E	K08300	WP_011424960.1	86357279	3.1.26.12	ABC90444	chromosome	NC_007761.1	1732716	1735601	-	961
RHE_RS24400	1132.6	7400.32	-4.6005	1	-2.70795	-	RHE_PE00073	imidazolonepropionase	-	Secondary metabolites biosynthesis, transport and catabolism	Q	COG1228	GO:0005506; GO:0005737; GO:0008270; GO:0019556; GO:0019557; GO:0050480	cytoplasm [GO:0005737]; imidazolonepropionase activity [GO:0050480]; iron ion binding [GO:0005506]; zinc ion binding [GO:0008270]; histidine catabolic process to glutamate and formamide [GO:0019556]; histidine catabolic process to glutamate and formate [GO:0019557]	histidine catabolic process to glutamate and formamide [GO:0019556]; histidine catabolic process to glutamate and formate [GO:0019557]	cytoplasm [GO:0005737]	imidazolonepropionase activity [GO:0050480]; iron ion binding [GO:0005506]; zinc ion binding [GO:0008270]	Imidazolonepropionase or related amidohydrolase	K01468	WP_011427931.1	86360351	-	-	plasmid p42e	NC_007765.1	85871	87133	-	420
RHE_RS20720	3298	21091.7	-6.92748	1	-2.67701	-	RHE_CH04054	FAD-binding oxidoreductase	Probable oxidoreductase protein	Amino acid transport and metabolism	E	COG0665	GO:0016491	oxidoreductase activity [GO:0016491]	-	-	oxidoreductase activity [GO:0016491]	Glycine/D-amino acid oxidase (deaminating)	-	WP_011427240.1	86359633	-	ABC92798	chromosome	NC_007761.1	4296334	4297617	+	427
RHE_RS03340	407.163	2586.19	-3.6181	1	-2.66715	fliE	RHE_CH00660	flagellar hook-basal body complex protein FliE	Flagellar hook-basal body complex protein FliE	Cell motility	N	COG1677	GO:0003774; GO:0005198; GO:0009425; GO:0071973	bacterial-type flagellum basal body [GO:0009425]; motor activity [GO:0003774]; structural molecule activity [GO:0005198]; bacterial-type flagellum-dependent cell motility [GO:0071973]	bacterial-type flagellum-dependent cell motility [GO:0071973]	bacterial-type flagellum basal body [GO:0009425]	motor activity [GO:0003774]; structural molecule activity [GO:0005198]	Flagellar hook-basal body complex protein FliE	K02408	WP_011424025.1	86356311	-	ABC89476	chromosome	NC_007761.1	679850	680191	+	113
RHE_RS18310	10990.4	69686	-7.70026	1	-2.66463	-	RHE_CH03581	DUF475 domain-containing protein	Hypothetical conserved protein	-	-	-	GO:0016021	integral component of membrane [GO:0016021]	-	integral component of membrane [GO:0016021]	-	uncharacterized protein	K09799	WP_042119012.1	-	-	ABC92336	chromosome	NC_007761.1	3775225	3776316	+	363
RHE_RS20670	940.484	5851.07	-4.53029	1	-2.63722	acd2	RHE_CH04044	acyl-CoA/acyl-ACP dehydrogenase	Acyl-CoA dehydrogenase protein	Lipid transport and metabolism	I	COG1960	GO:0016627; GO:0050660	flavin adenine dinucleotide binding [GO:0050660]; oxidoreductase activity, acting on the CH-CH group of donors [GO:0016627]	-	-	flavin adenine dinucleotide binding [GO:0050660]; oxidoreductase activity, acting on the CH-CH group of donors [GO:0016627]	Acyl-CoA dehydrogenase related to the alkylation response protein AidB	K00249	WP_011427230.1	86359623	-	ABC92788	chromosome	NC_007761.1	4282012	4283193	+	393
RHE_RS03265	563.724	3463	-4.80709	1	-2.61896	-	RHE_CH00645	hypothetical protein	Hypothetical conserved protein	-	-	-	-	-	-	-	-	-	-	WP_011424010.1	86356296	-	ABC89461	chromosome	NC_007761.1	666380	666769	+	129
RHE_RS08260	691.823	4238.46	-4.51842	1	-2.61507	nuoK1	RHE_CH01615	NADH-quinone oxidoreductase subunit NuoK	NADH-quinone oxidoreductase subunit K 1 (EC 7.1.1.-) (NADH dehydrogenase I subunit K 1) (NDH-1 subunit K 1)	Energy production and conversion	C	COG0713	GO:0005886; GO:0016021; GO:0042773; GO:0048038; GO:0050136	integral component of membrane [GO:0016021]; plasma membrane [GO:0005886]; NADH dehydrogenase (quinone) activity [GO:0050136]; quinone binding [GO:0048038]; ATP synthesis coupled electron transport [GO:0042773]	ATP synthesis coupled electron transport [GO:0042773]	integral component of membrane [GO:0016021]; plasma membrane [GO:0005886]	NADH dehydrogenase (quinone) activity [GO:0050136]; quinone binding [GO:0048038]	NADH:ubiquinone oxidoreductase subunit 11 or 4L (chain K)	K00340	WP_010066755.1	86357249	7.1.1.-	ABC90414	chromosome	NC_007761.1	1694459	1694767	+	102
RHE_RS03345	739.849	4524.5	-4.21853	1	-2.61246	flgG	RHE_CH00661	flagellar basal-body rod protein FlgG	Flagellar basal-body rod protein FlgG (Distal rod protein)	Cell motility	N	COG4786	GO:0009426; GO:0071973	bacterial-type flagellum basal body, distal rod [GO:0009426]; bacterial-type flagellum-dependent cell motility [GO:0071973]	bacterial-type flagellum-dependent cell motility [GO:0071973]	bacterial-type flagellum basal body, distal rod [GO:0009426]	-	Flagellar basal body rod protein FlgG	K02392	WP_011424026.1	86356312	-	ABC89477	chromosome	NC_007761.1	680211	680999	+	262
RHE_RS28950	11565.1	70267.4	-14.8556	1	-2.60308	-	RHE_PF00487	alpha-mannosidase	-	Carbohydrate transport and metabolism	G	COG0383	GO:0004559; GO:0006013; GO:0030246; GO:0046872	alpha-mannosidase activity [GO:0004559]; carbohydrate binding [GO:0030246]; metal ion binding [GO:0046872]; mannose metabolic process [GO:0006013]	mannose metabolic process [GO:0006013]	-	alpha-mannosidase activity [GO:0004559]; carbohydrate binding [GO:0030246]; metal ion binding [GO:0046872]	Alpha-mannosidase	K01191	WP_042120020.1	86361217	-	-	plasmid p42f	NC_007766.1	548115	551141	-	1008
RHE_RS08265	4472.53	26957.3	-9.42713	1	-2.59151	nuoL	RHE_CH01616	NADH-quinone oxidoreductase subunit L	NADH-ubiquinone oxidoreductase chain L protein (EC 1.6.5.3)	Energy production and conversion; Inorganic ion transport and metabolism	CP	COG1009	GO:0008137; GO:0016021; GO:0042773	integral component of membrane [GO:0016021]; NADH dehydrogenase (ubiquinone) activity [GO:0008137]; ATP synthesis coupled electron transport [GO:0042773]	ATP synthesis coupled electron transport [GO:0042773]	integral component of membrane [GO:0016021]	NADH dehydrogenase (ubiquinone) activity [GO:0008137]	NADH:ubiquinone oxidoreductase subunit 5 (chain L)/Multisubunit Na+/H+ antiporter, MnhA subunit	K00341	WP_011424933.1	86357250	1.6.5.3	ABC90415	chromosome	NC_007761.1	1694775	1696775	+	666
RHE_RS07570	2756.89	16588.7	-6.20997	1	-2.58909	-	RHE_CH01484	molybdopterin oxidoreductase family protein	Probable anaerobic dehydrogenase protein	Energy production and conversion	C	COG0243	GO:0016491; GO:0043546; GO:0046872; GO:0051536	iron-sulfur cluster binding [GO:0051536]; metal ion binding [GO:0046872]; molybdopterin cofactor binding [GO:0043546]; oxidoreductase activity [GO:0016491]	-	-	iron-sulfur cluster binding [GO:0051536]; metal ion binding [GO:0046872]; molybdopterin cofactor binding [GO:0043546]; oxidoreductase activity [GO:0016491]	Anaerobic selenocysteine-containing dehydrogenase	-	WP_042118203.1	86357122	-	ABC90287	chromosome	NC_007761.1	1554885	1557089	+	734
RHE_RS03245	701.009	4179.47	-4.13248	1	-2.57582	cheRch1	RHE_CH00641	protein-glutamate O-methyltransferase	Probable chemotaxis protein methyltransferase (EC 2.1.1.80)	Cell motility; Signal transduction mechanisms	NT	COG1352	GO:0008983	protein-glutamate O-methyltransferase activity [GO:0008983]	-	-	protein-glutamate O-methyltransferase activity [GO:0008983]	Methylase of chemotaxis methyl-accepting proteins	K03408	WP_020920377.1	86356292	2.1.1.80	ABC89457	chromosome	NC_007761.1	663474	664382	+	302
RHE_RS03315	623.598	3708.73	-5.15487	1	-2.57224	flgF	RHE_CH00655	flagellar basal-body rod protein FlgF	Flagellar basal-body rod protein FlgF	Cell motility	N	COG4786	GO:0030694; GO:0071973	bacterial-type flagellum basal body, rod [GO:0030694]; bacterial-type flagellum-dependent cell motility [GO:0071973]	bacterial-type flagellum-dependent cell motility [GO:0071973]	bacterial-type flagellum basal body, rod [GO:0030694]	-	Flagellar basal body rod protein FlgG	K02391	WP_011424020.1	86356306	-	ABC89471	chromosome	NC_007761.1	676190	676924	+	244
RHE_RS19805	3338.09	19655.5	-6.69443	1	-2.55784	atpG	RHE_CH03871	F0F1 ATP synthase subunit gamma	ATP synthase gamma chain (ATP synthase F1 sector gamma subunit) (F-ATPase gamma subunit)	Energy production and conversion	C	COG0224	GO:0005524; GO:0005886; GO:0016787; GO:0042777; GO:0045261; GO:0046933	plasma membrane [GO:0005886]; proton-transporting ATP synthase complex, catalytic core F(1) [GO:0045261]; ATP binding [GO:0005524]; hydrolase activity [GO:0016787]; proton-transporting ATP synthase activity, rotational mechanism [GO:0046933]; plasma membrane ATP synthesis coupled proton transport [GO:0042777]	plasma membrane ATP synthesis coupled proton transport [GO:0042777]	plasma membrane [GO:0005886]; proton-transporting ATP synthase complex, catalytic core F(1) [GO:0045261]	ATP binding [GO:0005524]; hydrolase activity [GO:0016787]; proton-transporting ATP synthase activity, rotational mechanism [GO:0046933]	FoF1-type ATP synthase, gamma subunit	K02115	WP_011427066.1	162329626	-	ABC92617	chromosome	NC_007761.1	4102220	4103104	-	294
RHE_RS24410	580.878	3415.69	-2.96677	1	-2.55587	hutC	RHE_PE00075	histidine utilization repressor	-	Transcription	K	COG2188	GO:0003677; GO:0003700; GO:0006547; GO:0045892	DNA binding [GO:0003677]; DNA-binding transcription factor activity [GO:0003700]; histidine metabolic process [GO:0006547]; negative regulation of transcription, DNA-templated [GO:0045892]	histidine metabolic process [GO:0006547]; negative regulation of transcription, DNA-templated [GO:0045892]	-	DNA binding [GO:0003677]; DNA-binding transcription factor activity [GO:0003700]	DNA-binding transcriptional regulator, GntR family	K05836	WP_011427933.1	86360353	-	-	plasmid p42e	NC_007765.1	88663	89385	+	240
RHE_RS03270	1426.23	8353.15	-6.08993	1	-2.55011	fliF	RHE_CH00646	flagellar M-ring protein FliF	Flagellar M-ring protein	Cell motility; Intracellular trafficking, secretion, and vesicular transpor	NU	COG1766	GO:0003774; GO:0005886; GO:0009431; GO:0016021; GO:0071973	bacterial-type flagellum basal body, MS ring [GO:0009431]; integral component of membrane [GO:0016021]; plasma membrane [GO:0005886]; motor activity [GO:0003774]; bacterial-type flagellum-dependent cell motility [GO:0071973]	bacterial-type flagellum-dependent cell motility [GO:0071973]	bacterial-type flagellum basal body, MS ring [GO:0009431]; integral component of membrane [GO:0016021]; plasma membrane [GO:0005886]	motor activity [GO:0003774]	Flagellar biosynthesis/type III secretory pathway M-ring protein FliF/YscJ	K02409	WP_011424011.1	86356297	-	ABC89462	chromosome	NC_007761.1	666964	668655	+	563
RHE_RS03465	741.588	4313.27	-3.65486	1	-2.54009	fliQ	RHE_CH00685	flagellar biosynthetic protein FliQ	Flagellar biosynthetic protein FliQ	Cell motility	N	COG1987	GO:0005886; GO:0009306; GO:0009425; GO:0016021; GO:0044780	bacterial-type flagellum basal body [GO:0009425]; integral component of membrane [GO:0016021]; plasma membrane [GO:0005886]; bacterial-type flagellum assembly [GO:0044780]; protein secretion [GO:0009306]	bacterial-type flagellum assembly [GO:0044780]; protein secretion [GO:0009306]	bacterial-type flagellum basal body [GO:0009425]; integral component of membrane [GO:0016021]; plasma membrane [GO:0005886]	-	Flagellar biosynthesis protein FliQ	K02420	WP_011424049.1	86356336	-	ABC89501	chromosome	NC_007761.1	703773	704039	+	88
RHE_RS31565	781.905	4528.59	-3.63956	1	-2.534	-	-	DUF1127 domain-containing protein	-	-	-	-	-	-	-	-	-	-	-	WP_004678838.1	-	-	-	chromosome	NC_007761.1	1925639	1925785	-	48
RHE_RS08255	1476.85	8548.89	-5.66466	1	-2.53321	nuoJ1	RHE_CH01614	NADH-quinone oxidoreductase subunit J	NADH-quinone oxidoreductase subunit J (EC 7.1.1.-)	Energy production and conversion	C	COG0839	GO:0005886; GO:0008137; GO:0016021; GO:0048038	integral component of membrane [GO:0016021]; plasma membrane [GO:0005886]; NADH dehydrogenase (ubiquinone) activity [GO:0008137]; quinone binding [GO:0048038]	-	integral component of membrane [GO:0016021]; plasma membrane [GO:0005886]	NADH dehydrogenase (ubiquinone) activity [GO:0008137]; quinone binding [GO:0048038]	NADH:ubiquinone oxidoreductase subunit 6 (chain J)	K00339	WP_011424932.1	86357248	7.1.1.-	ABC90413	chromosome	NC_007761.1	1693821	1694435	+	204
RHE_RS01320	1141.4	6544.21	-4.99497	1	-2.51941	rpmI	RHE_CH00261	50S ribosomal protein L35	50S ribosomal protein L35	Translation, ribosomal structure and biogenesis	J	COG0291	GO:0003735; GO:0005840; GO:0006412	ribosome [GO:0005840]; structural constituent of ribosome [GO:0003735]; translation [GO:0006412]	translation [GO:0006412]	ribosome [GO:0005840]	structural constituent of ribosome [GO:0003735]	Ribosomal protein L35	K02916	WP_011423646.1	86355919	-	ABC89084	chromosome	NC_007761.1	272698	272901	+	67
RHE_RS28945	748.502	4274.47	-4.61529	1	-2.51367	-	RHE_PF00486	incomplete	methyl-accepting chemotaxis protein	-	-	-	-	-	-	-	-	-	-	WP_014762049.1	86361216	-	-	chromosome	NC_007766.1	547609	548067	-	152
RHE_RS13345	1476.7	8388.73	-5.3352	1	-2.50607	plyA2	RHE_CH02606	right-handed parallel beta-helix repeat-containing protein	Polysaccharidase protein	-	-	-	-	-	-	-	-	polysaccharidase protei	K12547	WP_011425856.1	86358213	-	ABC91378	chromosome	NC_007761.1	2718743	2720230	-	495
RHE_RS18385	1872.01	10612.2	-6.47101	1	-2.50306	glgA	RHE_CH03596	glycogen synthase GlgA	Glycogen synthase (EC 2.4.1.21) (Starch [bacterial glycogen] synthase)	Carbohydrate transport and metabolism	G	COG0297	GO:0004373; GO:0005978; GO:0009011; GO:0033201	alpha-1,4-glucan synthase activity [GO:0033201]; glycogen (starch) synthase activity [GO:0004373]; starch synthase activity [GO:0009011]; glycogen biosynthetic process [GO:0005978]	glycogen biosynthetic process [GO:0005978]	-	alpha-1,4-glucan synthase activity [GO:0033201]; glycogen (starch) synthase activity [GO:0004373]; starch synthase activity [GO:0009011]	Glycogen synthase	K00703	WP_042119019.1	86359186	2.4.1.21	ABC92351	chromosome	NC_007761.1	3799801	3801243	+	480
RHE_RS29115	924.866	5218.61	-3.38825	1	-2.49635	-	-	cytochrome C oxidase subunit IV family protein	-	-	-	-	-	-	-	-	-	-	-	WP_042120026.1	-	-	-	plasmid p42f	NC_007766.1	579860	580153	+	97
RHE_RS29100	1558.03	8743.08	-3.93256	1	-2.48842	-	-	NUDIX hydrolase	-	-	-	-	-	-	-	-	-	-	-	WP_016737104.1	-	-	-	chromosome	NC_007766.1	578123	578543	+	140
RHE_RS07575	567.279	3165.7	-3.75901	1	-2.48039	-	RHE_CH01485	NUDIX domain-containing protein	Putative ADP-ribose pyrophosphatase protein (EC 3.6.1.13)	Defense mechanisms	V	COG0494	GO:0046872; GO:0047631	ADP-ribose diphosphatase activity [GO:0047631]; metal ion binding [GO:0046872]	-	-	ADP-ribose diphosphatase activity [GO:0047631]; metal ion binding [GO:0046872]	8-oxo-dGTP pyrophosphatase MutT and related house-cleaning NTP pyrophosphohydrolases, NUDIX family	K01515	WP_011424818.1	86357123	3.6.1.13	ABC90288	chromosome	NC_007761.1	1557086	1557676	+	196
RHE_RS08270	4298.26	23811.6	-7.51283	1	-2.46984	nuoM1	RHE_CH01617	NADH-quinone oxidoreductase subunit M	NADH-ubiquinone oxidoreductase chain M protein (EC 1.6.5.3)	Energy production and conversion	C	COG1008	GO:0008137; GO:0016021; GO:0042773	integral component of membrane [GO:0016021]; NADH dehydrogenase (ubiquinone) activity [GO:0008137]; ATP synthesis coupled electron transport [GO:0042773]	ATP synthesis coupled electron transport [GO:0042773]	integral component of membrane [GO:0016021]	NADH dehydrogenase (ubiquinone) activity [GO:0008137]	NADH:ubiquinone oxidoreductase subunit 4 (chain M)	K00342	WP_011424934.1	86357251	1.6.5.3	ABC90416	chromosome	NC_007761.1	1696775	1698286	+	503
RHE_RS24440	1219.02	6728.49	-3.85255	1	-2.46456	-	RHE_PE00081	histidine ammonia-lyase	-	Amino acid transport and metabolism	E	COG2986	GO:0004397	histidine ammonia-lyase activity [GO:0004397]	-	-	histidine ammonia-lyase activity [GO:0004397]	Histidine ammonia-lyase	K01745	WP_011427939.1	86360359	-	-	plasmid p42e	NC_007765.1	93556	95049	+	497
RHE_RS03380	1590.27	8679.03	-5.83332	1	-2.44826	-	RHE_CH00668	glycosyltransferase family 41 protein	Putative glycosyltransferase TPR domain protein	Posttranslational modification, protein turnover, chaperones	O	COG3914	GO:0006493; GO:0016757	transferase activity, transferring glycosyl groups [GO:0016757]; protein O-linked glycosylation [GO:0006493]	protein O-linked glycosylation [GO:0006493]	-	transferase activity, transferring glycosyl groups [GO:0016757]	Predicted O-linked N-acetylglucosamine transferase, SPINDLY family	-	WP_042117898.1	86356319	-	ABC89484	chromosome	NC_007761.1	685189	687105	-	638
RHE_RS08070	844.743	4583.3	-3.30048	1	-2.4398	-	RHE_CH01579	hypothetical protein	Hypothetical conserved protein	-	-	-	-	-	-	-	-	-	-	WP_080655787.1	86357216	-	ABC90381	chromosome	NC_007761.1	1660541	1660756	+	71
RHE_RS03455	1779.41	9622.42	-4.29381	1	-2.435	flbT	RHE_CH00683	flagellar biosynthesis repressor FlbT	Probable flagellum biosynthesis repressor protein FlbT	Cell motility	N	COG5443	GO:0006402; GO:0044781; GO:0048027; GO:1902209	mRNA 5'-UTR binding [GO:0048027]; bacterial-type flagellum organization [GO:0044781]; mRNA catabolic process [GO:0006402]; negative regulation of bacterial-type flagellum assembly [GO:1902209]	bacterial-type flagellum organization [GO:0044781]; mRNA catabolic process [GO:0006402]; negative regulation of bacterial-type flagellum assembly [GO:1902209]	-	mRNA 5'-UTR binding [GO:0048027]	Flagellar biosynthesis regulator FlbT	K06601	WP_011424047.1	86356334	-	ABC89499	chromosome	NC_007761.1	702814	703263	+	149
RHE_RS20080	1437.96	7762.64	-4.54501	1	-2.43252	-	RHE_CH03926	LysE family translocator	Putative amino acid efflux protein, LysE family	Amino acid transport and metabolism	E	COG1280	GO:0005886; GO:0006865; GO:0016021	integral component of membrane [GO:0016021]; plasma membrane [GO:0005886]; amino acid transport [GO:0006865]	amino acid transport [GO:0006865]	integral component of membrane [GO:0016021]; plasma membrane [GO:0005886]	-	Threonine/homoserine/homoserine lactone efflux protein	-	WP_020922493.1	86359506	-	ABC92671	chromosome	NC_007761.1	4156647	4157288	+	213
RHE_RS29195	2976.25	15928.5	-4.66146	1	-2.42005	-	RHE_PF00530	response regulator	-	Signal transduction mechanisms; Transcription	TK	COG0745	GO:0000160; GO:0003677; GO:0006355	DNA binding [GO:0003677]; phosphorelay signal transduction system [GO:0000160]; regulation of transcription, DNA-templated [GO:0006355]	phosphorelay signal transduction system [GO:0000160]; regulation of transcription, DNA-templated [GO:0006355]	-	DNA binding [GO:0003677]	DNA-binding response regulator, OmpR family, contains REC and winged-helix (wHTH) domain	K07659	WP_011428833.1	86361259	-	-	plasmid p42f	NC_007766.1	594574	595299	+	241
RHE_RS01175	1786.72	9549.92	-4.34506	1	-2.41817	-	RHE_CH00232	type I restriction enzyme HsdR N-terminal domain-containing protein	Hypothetical conserved protein	Function unknown	S	COG4748	-	-	-	-	-	Uncharacterized protein	K07504	WP_011423622.1	86355891	-	ABC89056	chromosome	NC_007761.1	247189	248244	-	351
RHE_RS29045	17840.5	95327.4	-9.18026	1	-2.41773	ccoGf	RHE_PF00503	cytochrome c oxidase accessory protein CcoG	-	Energy production and conversion	C	COG0348	GO:0016021; GO:0046872; GO:0051536; GO:0055114	integral component of membrane [GO:0016021]; iron-sulfur cluster binding [GO:0051536]; metal ion binding [GO:0046872]; oxidation-reduction process [GO:0055114]	oxidation-reduction process [GO:0055114]	integral component of membrane [GO:0016021]	iron-sulfur cluster binding [GO:0051536]; metal ion binding [GO:0046872]	Polyferredoxin	-	WP_011428806.1	86361232	-	-	plasmid p42f	NC_007766.1	566860	568428	-	522
RHE_RS29110	2583.42	13803.1	-3.99911	1	-2.41764	-	RHE_PF00514	cytochrome c oxidase subunit 3	-	Energy production and conversion	C	COG1845	GO:0004129; GO:0005886; GO:0016021; GO:0019646	integral component of membrane [GO:0016021]; plasma membrane [GO:0005886]; cytochrome-c oxidase activity [GO:0004129]; aerobic electron transport chain [GO:0019646]	aerobic electron transport chain [GO:0019646]	integral component of membrane [GO:0016021]; plasma membrane [GO:0005886]	cytochrome-c oxidase activity [GO:0004129]	Heme/copper-type cytochrome/quinol oxidase, subunit 3	K02164	WP_166486959.1	86361243	-	-	plasmid p42f	NC_007766.1	579315	579863	+	182
RHE_RS03250	886.963	4729.43	-3.76384	1	-2.41472	cheB	RHE_CH00642	chemotaxis response regulator protein-glutamate methylesterase	Protein-glutamate methylesterase/protein-glutamine glutaminase (EC 3.1.1.61) (EC 3.5.1.44)	Cell motility; Signal transduction mechanisms	NT	COG2201	GO:0000156; GO:0005737; GO:0006482; GO:0006935; GO:0008984; GO:0018277; GO:0050568	cytoplasm [GO:0005737]; phosphorelay response regulator activity [GO:0000156]; protein-glutamate methylesterase activity [GO:0008984]; protein-glutamine glutaminase activity [GO:0050568]; chemotaxis [GO:0006935]; protein deamination [GO:0018277]; protein demethylation [GO:0006482]	chemotaxis [GO:0006935]; protein deamination [GO:0018277]; protein demethylation [GO:0006482]	cytoplasm [GO:0005737]	phosphorelay response regulator activity [GO:0000156]; protein-glutamate methylesterase activity [GO:0008984]; protein-glutamine glutaminase activity [GO:0050568]	Chemotaxis response regulator CheB, contains REC and protein-glutamate methylesterase domains	-	WP_011424007.1	86356293	3.1.1.61; 3.5.1.44	ABC89458	chromosome	NC_007761.1	664379	665422	+	347
RHE_RS03475	533.69	2843.17	-4.10217	1	-2.41343	fliR	RHE_CH00687	flagellar type III secretion system protein FliR	Flagellar byosinthesis transmembrane protein	Cell motility	N	COG1684	GO:0005886; GO:0006605; GO:0016021	integral component of membrane [GO:0016021]; plasma membrane [GO:0005886]; protein targeting [GO:0006605]	protein targeting [GO:0006605]	integral component of membrane [GO:0016021]; plasma membrane [GO:0005886]	-	Flagellar biosynthesis protein FliR	K02421	WP_011424051.1	86356338	-	ABC89503	chromosome	NC_007761.1	706258	707010	+	250
RHE_RS03470	1552.26	8260.02	-5.89053	1	-2.41177	flhA	RHE_CH00686	flagellar biosynthesis protein FlhA	Flagellar biosynthesis protein FlhA	Cell motility	N	COG1298	GO:0005886; GO:0009306; GO:0016021; GO:0044780	integral component of membrane [GO:0016021]; plasma membrane [GO:0005886]; bacterial-type flagellum assembly [GO:0044780]; protein secretion [GO:0009306]	bacterial-type flagellum assembly [GO:0044780]; protein secretion [GO:0009306]	integral component of membrane [GO:0016021]; plasma membrane [GO:0005886]	-	Flagellar biosynthesis pathway, component FlhA	K02400	WP_011424050.1	86356337	-	ABC89502	chromosome	NC_007761.1	704174	706261	+	695
RHE_RS03445	2512.91	13338.7	-4.90946	1	-2.40819	flgLch	RHE_CH00681	flagellar hook-associated family protein	Flagellin	Cell motility	N	COG1344	GO:0005198; GO:0005576; GO:0009288; GO:0071973	bacterial-type flagellum [GO:0009288]; extracellular region [GO:0005576]; structural molecule activity [GO:0005198]; bacterial-type flagellum-dependent cell motility [GO:0071973]	bacterial-type flagellum-dependent cell motility [GO:0071973]	bacterial-type flagellum [GO:0009288]; extracellular region [GO:0005576]	structural molecule activity [GO:0005198]	Flagellin and related hook-associated protein FlgL	K02397	WP_011424046.1	86356332	-	ABC89497	chromosome	NC_007761.1	701381	702433	+	350
RHE_RS12350	6191.07	32715.4	-8.98852	1	-2.40171	-	RHE_CH02418	transporter substrate-binding domain-containing protein	Probable amino acid ABC transporter, substrate-binding protein	Amino acid transport and metabolism; Signal transduction mechanisms	ET	COG0834	GO:0015276; GO:0016020; GO:0042597	membrane [GO:0016020]; periplasmic space [GO:0042597]; ligand-gated ion channel activity [GO:0015276]	-	membrane [GO:0016020]; periplasmic space [GO:0042597]	ligand-gated ion channel activity [GO:0015276]	ABC-type amino acid transport/signal transduction system, periplasmic component/domain	K02030	WP_011425675.1	86358031	-	ABC91196	chromosome	NC_007761.1	2532289	2533062	+	257
RHE_RS18035	530.683	2781.46	-3.04354	1	-2.38992	-	RHE_CH03529	winged helix-turn-helix transcriptional regulator	Probable transcriptional regulator protein	Transcription	K	COG0640	GO:0003700	DNA-binding transcription factor activity [GO:0003700]	-	-	DNA-binding transcription factor activity [GO:0003700]	DNA-binding transcriptional regulator, ArsR family	-	WP_011426750.1	86359120	-	ABC92285	chromosome	NC_007761.1	3719211	3719471	+	86
RHE_RS21935	1952.94	10172.6	-4.83954	1	-2.38096	-	RHE_PA00172	conjugal transfer protein TrbF	-	Intracellular trafficking, secretion, and vesicular transpor	U	COG3701	GO:0016021	integral component of membrane [GO:0016021]	-	integral component of membrane [GO:0016021]	-	Type IV secretory pathway, TrbF components	K20531	WP_011427456.1	86359870	-	-	plasmid p42a	NC_007762.1	182561	183223	-	220
RHE_RS20465	4360.7	22655.2	-7.46917	1	-2.37721	pyc	RHE_CH04002	pyruvate carboxylase	Pyruvate carboxylase (EC 6.4.1.1)	Energy production and conversion	C	COG1038	GO:0004736; GO:0005524; GO:0006090; GO:0006094; GO:0009374; GO:0046872	ATP binding [GO:0005524]; biotin binding [GO:0009374]; metal ion binding [GO:0046872]; pyruvate carboxylase activity [GO:0004736]; gluconeogenesis [GO:0006094]; pyruvate metabolic process [GO:0006090]	gluconeogenesis [GO:0006094]; pyruvate metabolic process [GO:0006090]	-	ATP binding [GO:0005524]; biotin binding [GO:0009374]; metal ion binding [GO:0046872]; pyruvate carboxylase activity [GO:0004736]	Pyruvate carboxylase	K01958	WP_011427190.1	86359581	6.4.1.1	ABC92746	chromosome	NC_007761.1	4236888	4240352	+	1154
RHE_RS16150	1567.25	8116.2	-4.4737	1	-2.37257	-	RHE_CH03156	circularly permuted type 2 ATP-grasp protein	Hypothetical conserved protein	Function unknown	S	COG2308	-	-	-	-	-	Uncharacterized conserved protein, circularly permuted ATPgrasp superfamily	-	WP_041678724.1	86358757	-	ABC91922	chromosome	NC_007761.1	3312051	3313460	+	469
RHE_RS30905	7801.8	40237	-8.47539	1	-2.36665	hemN	RHE_PD00300	oxygen-independent coproporphyrinogen III oxidase	-	Coenzyme transport and metabolism	H	COG0635	GO:0004109; GO:0005737; GO:0006782; GO:0046872; GO:0051539; GO:0051989	cytoplasm [GO:0005737]; 4 iron, 4 sulfur cluster binding [GO:0051539]; coproporphyrinogen dehydrogenase activity [GO:0051989]; coproporphyrinogen oxidase activity [GO:0004109]; metal ion binding [GO:0046872]; protoporphyrinogen IX biosynthetic process [GO:0006782]	protoporphyrinogen IX biosynthetic process [GO:0006782]	cytoplasm [GO:0005737]	4 iron, 4 sulfur cluster binding [GO:0051539]; coproporphyrinogen dehydrogenase activity [GO:0051989]; coproporphyrinogen oxidase activity [GO:0004109]; metal ion binding [GO:0046872]	Coproporphyrinogen III oxidase or related Fe-S oxidoreductase	-	WP_011053474.1	89255387	-	-	plasmid symbiotic plasmid p42d	NC_004041.2	315461	316813	-	450
RHE_RS19810	10113.7	51850.8	-10.6019	1	-2.35806	atpA	RHE_CH03872	F0F1 ATP synthase subunit alpha	ATP synthase subunit alpha (EC 7.1.2.2) (ATP synthase F1 sector subunit alpha) (F-ATPase subunit alpha)	Energy production and conversion	C	COG0056	GO:0005524; GO:0005886; GO:0045261; GO:0046933; GO:0046961	plasma membrane [GO:0005886]; proton-transporting ATP synthase complex, catalytic core F(1) [GO:0045261]; ATP binding [GO:0005524]; proton-transporting ATP synthase activity, rotational mechanism [GO:0046933]; proton-transporting ATPase activity, rotational mechanism [GO:0046961]	-	plasma membrane [GO:0005886]; proton-transporting ATP synthase complex, catalytic core F(1) [GO:0045261]	ATP binding [GO:0005524]; proton-transporting ATPase activity, rotational mechanism [GO:0046961]; proton-transporting ATP synthase activity, rotational mechanism [GO:0046933]	FoF1-type ATP synthase, alpha subunit	K02111	WP_011427067.1	86359453	7.1.2.2	ABC92618	chromosome	NC_007761.1	4103131	4104660	-	509
RHE_RS01055	1511.29	7716.4	-5.00662	1	-2.35215	cpaF	RHE_CH00208	CpaF family protein	Pilus assembly secretion ATP-binding protein	Intracellular trafficking, secretion, and vesicular transpor; Extracellular structures	UW	COG4962	GO:0005524	ATP binding [GO:0005524]	-	-	ATP binding [GO:0005524]	Pilus assembly protein, ATPase of CpaF family	K02283	WP_011423601.1	86355867	-	ABC89032	chromosome	NC_007761.1	220556	222031	+	491
RHE_RS07500	1590.81	8019.84	-4.39438	1	-2.33381	-	RHE_CH01470	damage-inducible protein DinB	Hypothetical conserved protein	Function unknown	S	COG2318	-	-	-	-	-	Uncharacterized damage-inducible protein DinB (forms a four-helix bundle)	-	WP_011424803.1	86357108	-	ABC90273	chromosome	NC_007761.1	1543875	1544384	-	169
RHE_RS20675	1226.26	6152.48	-4.2128	1	-2.32691	-	RHE_CH04045	amino acid--[acyl-carrier-protein] ligase	Putative serine--tRNA ligase protein (EC 6.1.1.11)	Translation, ribosomal structure and biogenesis	J	COG0172	GO:0004828	serine-tRNA ligase activity [GO:0004828]	-	-	serine-tRNA ligase activity [GO:0004828]	Seryl-tRNA synthetase	-	WP_011427231.1	86359624	6.1.1.11	ABC92789	chromosome	NC_007761.1	4283198	4284106	+	302
RHE_RS17695	359.072	1798.31	-3.4164	1	-2.3243	-	RHE_CH03463	hypothetical protein	Putative signal peptide protein	-	-	-	-	-	-	-	-	-	-	WP_011426688.1	86359054	-	ABC92219	chromosome	NC_007761.1	3649538	3649975	-	145
RHE_RS04510	983.261	4923.72	-4.34816	1	-2.3241	-	RHE_CH00896	hypothetical protein	Hypothetical conserved protein	-	-	-	-	-	-	-	-	-	-	WP_004680407.1	86356542	-	ABC89707	chromosome	NC_007761.1	940694	941260	-	188
RHE_RS24375	435.365	2154.99	-2.49408	1	-2.30738	-	RHE_PE00069	HutD family protein	-	Signal transduction mechanisms	T	COG3758	-	-	-	-	-	Various environmental stresses-induced protein Ves (function unknown)	K09975	WP_042119823.1	86360347	-	-	plasmid p42e	NC_007765.1	81034	81627	-	197
RHE_RS29190	3808.22	18831.2	-4.633	1	-2.30594	-	RHE_PF00529	hypothetical protein	-	-	-	-	-	-	-	-	-	-	-	WP_011428832.1	86361258	-	-	plasmid p42f	NC_007766.1	594109	594441	+	110
RHE_RS17535	2033.93	10052.5	-4.56291	1	-2.30521	-	RHE_CH03431	tripartite tricarboxylate transporter TctB family protein	Hypothetical conserved protein	-	-	-	GO:0016021	integral component of membrane [GO:0016021]	-	integral component of membrane [GO:0016021]	-	-	-	WP_011426657.1	86359023	-	ABC92188	chromosome	NC_007761.1	3612196	3612657	-	153
RHE_RS30865	12722.3	62866.2	-7.02102	1	-2.30492	ccoGd	RHE_PD00292	cytochrome c oxidase accessory protein CcoG	-	Energy production and conversion	C	COG0348	GO:0016021; GO:0046872; GO:0051536; GO:0055114	integral component of membrane [GO:0016021]; iron-sulfur cluster binding [GO:0051536]; metal ion binding [GO:0046872]; oxidation-reduction process [GO:0055114]	oxidation-reduction process [GO:0055114]	integral component of membrane [GO:0016021]	iron-sulfur cluster binding [GO:0051536]; metal ion binding [GO:0046872]	Polyferredoxin	-	WP_011053473.1	21492676	-	-	plasmid symbiotic plasmid p42d	NC_004041.2	307456	309030	-	524
RHE_RS11680	774.715	3780.17	-4.46785	1	-2.28671	-	RHE_CH02285	acyloxyacyl hydrolase	Hypothetical conserved protein	-	-	-	-	-	-	-	-	-	-	WP_011425545.1	86357900	-	ABC91065	chromosome	NC_007761.1	2385569	2386147	+	192
RHE_RS29140	23417.6	114098	-11.6124	1	-2.28461	hemN	RHE_PF00519	oxygen-independent coproporphyrinogen III oxidase	-	Coenzyme transport and metabolism	H	COG0635	GO:0004109; GO:0005737; GO:0006782; GO:0046872; GO:0051539; GO:0051989	cytoplasm [GO:0005737]; 4 iron, 4 sulfur cluster binding [GO:0051539]; coproporphyrinogen dehydrogenase activity [GO:0051989]; coproporphyrinogen oxidase activity [GO:0004109]; metal ion binding [GO:0046872]; protoporphyrinogen IX biosynthetic process [GO:0006782]	protoporphyrinogen IX biosynthetic process [GO:0006782]	cytoplasm [GO:0005737]	4 iron, 4 sulfur cluster binding [GO:0051539]; coproporphyrinogen dehydrogenase activity [GO:0051989]; coproporphyrinogen oxidase activity [GO:0004109]; metal ion binding [GO:0046872]	Coproporphyrinogen III oxidase or related Fe-S oxidoreductase	K02495	WP_011428822.1	86361248	-	-	plasmid p42f	NC_007766.1	584941	586293	-	450
RHE_RS16460	1638.73	7982.66	-4.65578	1	-2.28429	pssK	RHE_CH03217	polysaccharide pyruvyl transferase family protein	Exopolysaccharide polymerization protein	Carbohydrate transport and metabolism; Cell wall/membrane/envelope biogenesis	GM	COG5039	-	-	-	-	-	Exopolysaccharide biosynthesis protein EpsI, predicted pyruvyl transferase	K19431	WP_011426451.1	86358816	-	ABC91981	chromosome	NC_007761.1	3379231	3380262	+	343
RHE_RS26155	1332.01	6482.15	-3.83183	1	-2.28287	minE	RHE_PE00407	cell division topological specificity factor MinE	-	Cell cycle control, cell division, chromosome partitioning	D	COG0851	GO:0007049; GO:0032955; GO:0051301	cell cycle [GO:0007049]; cell division [GO:0051301]; regulation of division septum assembly [GO:0032955]	cell cycle [GO:0007049]; cell division [GO:0051301]; regulation of division septum assembly [GO:0032955]	-	-	Septum formation topological specificity factor MinE	K03608	WP_011428260.1	86360681	-	-	plasmid p42e	NC_007765.1	451865	452125	-	86
RHE_RS17905	3491.95	16938.7	-7.0156	1	-2.27822	-	RHE_CH03503	MFS transporter	Probable transporter permease protein	-	-	-	GO:0016021; GO:0022857	integral component of membrane [GO:0016021]; transmembrane transporter activity [GO:0022857]	-	integral component of membrane [GO:0016021]	transmembrane transporter activity [GO:0022857]	-	-	WP_011426726.1	86359094	-	ABC92259	chromosome	NC_007761.1	3691142	3692422	+	426
RHE_RS05840	787.096	3804.41	-4.28885	1	-2.27306	-	RHE_CH01142	class I SAM-dependent methyltransferase	Hypothetical conserved protein	Coenzyme transport and metabolism	H	COG2226	GO:0008168	methyltransferase activity [GO:0008168]	-	-	methyltransferase activity [GO:0008168]	Ubiquinone/menaquinone biosynthesis C-methylase UbiE	-	WP_011424483.1	86356784	-	ABC89949	chromosome	NC_007761.1	1194455	1195234	+	259
RHE_RS29135	4280.7	20638.2	-2.99624	1	-2.2694	-	RHE_PF00518	VWA domain-containing protein	-	Inorganic ion transport and metabolism	P	COG4548	-	-	-	-	-	Nitric oxide reductase activation protein	K02448	WP_011428821.1	86361247	-	-	plasmid p42f	NC_007766.1	582915	584801	+	628
RHE_RS09680	2627.33	12653.1	-5.73427	1	-2.26782	aapP	RHE_CH01895	amino acid ABC transporter ATP-binding protein	General L-amino acid ABC transporter, ATP-binding protein	Amino acid transport and metabolism	E	COG1126	GO:0005524; GO:0015424; GO:0016887	ATP binding [GO:0005524]; ATPase activity [GO:0016887]; ATPase-coupled amino acid transmembrane transporter activity [GO:0015424]	-	-	ATPase activity [GO:0016887]; ATPase-coupled amino acid transmembrane transporter activity [GO:0015424]; ATP binding [GO:0005524]	ABC-type polar amino acid transport system, ATPase component	K09972	WP_011425177.1	86357516	-	ABC90681	chromosome	NC_007761.1	1977028	1977801	-	257
RHE_RS09545	398.387	1910.42	-3.76437	1	-2.26165	aat	RHE_CH01868	leucyl/phenylalanyl-tRNA--protein transferase	Leucyl/phenylalanyl-tRNA--protein transferase (EC 2.3.2.6) (L/F-transferase) (Leucyltransferase) (Phenyalanyltransferase)	Posttranslational modification, protein turnover, chaperones	O	COG2360	GO:0005737; GO:0008914; GO:0030163	cytoplasm [GO:0005737]; leucyltransferase activity [GO:0008914]; protein catabolic process [GO:0030163]	protein catabolic process [GO:0030163]	cytoplasm [GO:0005737]	leucyltransferase activity [GO:0008914]	Leu/Phe-tRNA-protein transferase	K00684	WP_011425155.1	86357494	2.3.2.6	ABC90659	chromosome	NC_007761.1	1951631	1952245	-	204
RHE_RS19925	3543.47	16924.1	-5.55534	1	-2.25585	sdhA	RHE_CH03895	succinate dehydrogenase flavoprotein subunit	Succinate dehydrogenase flavoprotein subunit (EC 1.3.5.1)	Energy production and conversion	C	COG1053	GO:0005886; GO:0006099; GO:0008177; GO:0022900; GO:0050660	plasma membrane [GO:0005886]; flavin adenine dinucleotide binding [GO:0050660]; succinate dehydrogenase (ubiquinone) activity [GO:0008177]; electron transport chain [GO:0022900]; tricarboxylic acid cycle [GO:0006099]	electron transport chain [GO:0022900]; tricarboxylic acid cycle [GO:0006099]	plasma membrane [GO:0005886]	flavin adenine dinucleotide binding [GO:0050660]; succinate dehydrogenase (ubiquinone) activity [GO:0008177]	Succinate dehydrogenase/fumarate reductase, flavoprotein subunit	K00239	WP_011427089.1	86359476	1.3.5.1	ABC92641	chromosome	NC_007761.1	4128706	4130547	-	613
RHE_RS08205	1402.64	6695.57	-3.84852	1	-2.25506	nuoC1	RHE_CH01604	NADH-quinone oxidoreductase subunit C	NADH-quinone oxidoreductase subunit C (EC 7.1.1.-) (NADH dehydrogenase I subunit C) (NDH-1 subunit C)	Energy production and conversion	C	COG0852	GO:0005886; GO:0008137; GO:0048038	plasma membrane [GO:0005886]; NADH dehydrogenase (ubiquinone) activity [GO:0008137]; quinone binding [GO:0048038]	-	plasma membrane [GO:0005886]	NADH dehydrogenase (ubiquinone) activity [GO:0008137]; quinone binding [GO:0048038]	NADH:ubiquinone oxidoreductase 27 kD subunit (chain C)	K00332	WP_011424923.1	86357238	7.1.1.-	ABC90403	chromosome	NC_007761.1	1684036	1684638	+	200
RHE_RS08225	3901.44	18583	-5.65943	1	-2.25191	nuoE1	RHE_CH01608	NADH-quinone oxidoreductase subunit E	NADH-ubiquinone oxidoreductase chain E protein	Energy production and conversion	C	COG1905	GO:0016491; GO:0046872; GO:0051537	2 iron, 2 sulfur cluster binding [GO:0051537]; metal ion binding [GO:0046872]; oxidoreductase activity [GO:0016491]	-	-	2 iron, 2 sulfur cluster binding [GO:0051537]; metal ion binding [GO:0046872]; oxidoreductase activity [GO:0016491]	NADH:ubiquinone oxidoreductase 24 kD subunit (chain E)	K00334	WP_011424927.1	86357242	-	ABC90407	chromosome	NC_007761.1	1686610	1687767	+	385
RHE_RS03485	680.545	3233.17	-3.1445	1	-2.24819	-	RHE_CH00689	rod-binding protein	Hypothetical conserved protein	-	-	-	-	-	-	-	-	-	-	WP_011424053.1	86356340	-	ABC89505	chromosome	NC_007761.1	707463	708026	+	187
RHE_RS09550	2181.93	10293.8	-5.50639	1	-2.2381	accCch	RHE_CH01869	acetyl-CoA carboxylase biotin carboxylase subunit	Biotin carboxylase (EC 6.3.4.14) (EC 6.4.1.2)	Lipid transport and metabolism	I	COG0439	GO:0003989; GO:0004075; GO:0005524; GO:0006633; GO:0046872; GO:2001295	acetyl-CoA carboxylase activity [GO:0003989]; ATP binding [GO:0005524]; biotin carboxylase activity [GO:0004075]; metal ion binding [GO:0046872]; fatty acid biosynthetic process [GO:0006633]; malonyl-CoA biosynthetic process [GO:2001295]	fatty acid biosynthetic process [GO:0006633]; malonyl-CoA biosynthetic process [GO:2001295]	-	acetyl-CoA carboxylase activity [GO:0003989]; ATP binding [GO:0005524]; biotin carboxylase activity [GO:0004075]; metal ion binding [GO:0046872]	Biotin carboxylase	K01961	WP_011425156.1	86357495	6.3.4.14; 6.4.1.2	ABC90660	chromosome	NC_007761.1	1952253	1953602	-	449
RHE_RS04805	3006.44	14161.2	-6.08064	1	-2.23582	ctaB	RHE_CH00954	protoheme IX farnesyltransferase	Protoheme IX farnesyltransferase (EC 2.5.1.141) (Heme B farnesyltransferase) (Heme O synthase)	Coenzyme transport and metabolism; Lipid transport and metabolism	HI	COG0109	GO:0005886; GO:0008495; GO:0016021; GO:0048034	integral component of membrane [GO:0016021]; plasma membrane [GO:0005886]; protoheme IX farnesyltransferase activity [GO:0008495]; heme O biosynthetic process [GO:0048034]	heme O biosynthetic process [GO:0048034]	integral component of membrane [GO:0016021]; plasma membrane [GO:0005886]	protoheme IX farnesyltransferase activity [GO:0008495]	Polyprenyltransferase (heme O synthase)	K02257	WP_011424301.1	86356600	2.5.1.141	ABC89765	chromosome	NC_007761.1	1003334	1004284	+	316
RHE_RS29540	2304.02	10845.1	-5.53133	1	-2.23481	-	RHE_PD00024	type III polyketide synthase	-	Secondary metabolites biosynthesis, transport and catabolism	Q	COG3424	GO:0009058; GO:0016210	naringenin-chalcone synthase activity [GO:0016210]; biosynthetic process [GO:0009058]	biosynthetic process [GO:0009058]	-	naringenin-chalcone synthase activity [GO:0016210]	Predicted naringenin-chalcone synthase	K16167	WP_008534153.1	21492939	-	-	plasmid symbiotic plasmid p42d	NC_004041.2	28867	29919	-	350
RHE_RS08250	985.807	4578.31	-4.10394	1	-2.21544	nuoI1	RHE_CH01613	NADH-quinone oxidoreductase subunit NuoI	NADH-quinone oxidoreductase subunit I 1 (EC 7.1.1.-) (NADH dehydrogenase I subunit I 1) (NDH-1 subunit I 1)	Energy production and conversion	C	COG1143	GO:0005506; GO:0005886; GO:0048038; GO:0050136; GO:0051539	plasma membrane [GO:0005886]; 4 iron, 4 sulfur cluster binding [GO:0051539]; iron ion binding [GO:0005506]; NADH dehydrogenase (quinone) activity [GO:0050136]; quinone binding [GO:0048038]	-	plasma membrane [GO:0005886]	4 iron, 4 sulfur cluster binding [GO:0051539]; iron ion binding [GO:0005506]; NADH dehydrogenase (quinone) activity [GO:0050136]; quinone binding [GO:0048038]	Formate hydrogenlyase subunit 6/NADH:ubiquinone oxidoreductase 23 kD subunit (chain I)	K00338	WP_004680064.1	86357247	7.1.1.-	ABC90412	chromosome	NC_007761.1	1693188	1693679	+	163
RHE_RS16455	1721.83	7918.01	-4.75064	1	-2.20119	pssL	RHE_CH03216	lipopolysaccharide biosynthesis protein	Exopolysaccharide polymerization and/or export protein	Cell wall/membrane/envelope biogenesis	M	COG2244	GO:0005886; GO:0016021	integral component of membrane [GO:0016021]; plasma membrane [GO:0005886]	-	integral component of membrane [GO:0016021]; plasma membrane [GO:0005886]	-	Membrane protein involved in the export of O-antigen and teichoic acid	-	WP_011426450.1	86358815	-	ABC91980	chromosome	NC_007761.1	3377698	3379200	+	500
RHE_RS21955	14820	68099.3	-7.78382	1	-2.20009	-	RHE_PA00175	VirB4 family type IV secretion/conjugal transfer ATPase	-	Intracellular trafficking, secretion, and vesicular transpor	U	COG3451	GO:0005524	ATP binding [GO:0005524]	-	-	ATP binding [GO:0005524]	Type IV secretory pathway, VirB4 component	K20530	WP_011427459.1	86359873	-	-	plasmid p42a	NC_007762.1	185389	187845	-	818
RHE_RS00960	1175.12	5397.7	-4.21433	1	-2.19954	-	RHE_CH00189	ABC transporter permease	Probable sugar ABC transporter, permease protein	General function prediction only	R	COG4603	GO:0005886; GO:0016021; GO:0022857	integral component of membrane [GO:0016021]; plasma membrane [GO:0005886]; transmembrane transporter activity [GO:0022857]	-	integral component of membrane [GO:0016021]; plasma membrane [GO:0005886]	transmembrane transporter activity [GO:0022857]	ABC-type uncharacterized transport system, permease component	K02057	WP_011423582.1	86355848	-	ABC89013	chromosome	NC_007761.1	203695	204798	+	367
RHE_RS01325	2831.52	12994.3	-5.37132	1	-2.19823	rplT	RHE_CH00262	50S ribosomal protein L20	50S ribosomal protein L20	Translation, ribosomal structure and biogenesis	J	COG0292	GO:0000027; GO:0003735; GO:0005840; GO:0006412; GO:0019843	ribosome [GO:0005840]; rRNA binding [GO:0019843]; structural constituent of ribosome [GO:0003735]; ribosomal large subunit assembly [GO:0000027]; translation [GO:0006412]	ribosomal large subunit assembly [GO:0000027]; translation [GO:0006412]	ribosome [GO:0005840]	rRNA binding [GO:0019843]; structural constituent of ribosome [GO:0003735]	Ribosomal protein L20	K02887	WP_011423647.1	86355920	-	ABC89085	chromosome	NC_007761.1	272941	273345	+	134
RHE_RS03225	260.718	1195.79	-2.35803	1	-2.1974	-	RHE_CH00637	STAS domain-containing protein	Hypothetical conserved protein	Signal transduction mechanisms	T	COG1366	-	-	-	-	-	Anti-anti-sigma regulatory factor (antagonist of anti-sigma factor)	K03409	WP_011424002.1	86356288	-	ABC89453	chromosome	NC_007761.1	660048	660344	+	98
RHE_RS03240	450.292	2061.05	-2.68409	1	-2.19445	cheW	RHE_CH00640	chemotaxis protein CheW	Probable chemotaxis protein CheW	Cell motility; Signal transduction mechanisms	NT	COG0835	GO:0005737; GO:0006935; GO:0007165	cytoplasm [GO:0005737]; chemotaxis [GO:0006935]; signal transduction [GO:0007165]	chemotaxis [GO:0006935]; signal transduction [GO:0007165]	cytoplasm [GO:0005737]	-	Chemotaxis signal transduction protein	-	WP_011424005.1	86356291	-	ABC89456	chromosome	NC_007761.1	663010	663477	+	155
RHE_RS01970	3931.49	17958.5	-6.07827	1	-2.19151	tme	RHE_CH00389	NADP-dependent malic enzyme	Malate dehydrogenase (Oxaloacetate-decarboxylating) protein (EC 1.1.1.38)	Energy production and conversion	C	COG0281	GO:0004471; GO:0006108; GO:0008948; GO:0016746; GO:0046872; GO:0051287	malate dehydrogenase (decarboxylating) (NAD+) activity [GO:0004471]; metal ion binding [GO:0046872]; NAD binding [GO:0051287]; oxaloacetate decarboxylase activity [GO:0008948]; transferase activity, transferring acyl groups [GO:0016746]; malate metabolic process [GO:0006108]	malate metabolic process [GO:0006108]	-	malate dehydrogenase (decarboxylating) (NAD+) activity [GO:0004471]; metal ion binding [GO:0046872]; NAD binding [GO:0051287]; oxaloacetate decarboxylase activity [GO:0008948]; transferase activity, transferring acyl groups [GO:0016746]	Malic enzyme	K00029	WP_011423771.1	86356046	1.1.1.38	ABC89211	chromosome	NC_007761.1	403154	405436	+	760
RHE_RS03460	1845.85	8398.7	-3.49478	1	-2.18588	flgD	RHE_CH00684	flagellar hook assembly protein FlgD	Flagellar basal-body rod protein	Cell motility	N	COG1843	GO:0009425; GO:0044781	bacterial-type flagellum basal body [GO:0009425]; bacterial-type flagellum organization [GO:0044781]	bacterial-type flagellum organization [GO:0044781]	bacterial-type flagellum basal body [GO:0009425]	-	Flagellar hook assembly protein FlgD	K02389	WP_011424048.1	86356335	-	ABC89500	chromosome	NC_007761.1	703254	703682	+	142
RHE_RS09980	1600.95	7246.63	-4.10899	1	-2.17838	hflX	RHE_CH01955	GTPase HflX	GTPase HflX (GTP-binding protein HflX)	Translation, ribosomal structure and biogenesis	J	COG2262	GO:0003924; GO:0005525; GO:0005737; GO:0046872	cytoplasm [GO:0005737]; GTP binding [GO:0005525]; GTPase activity [GO:0003924]; metal ion binding [GO:0046872]	-	cytoplasm [GO:0005737]	GTPase activity [GO:0003924]; GTP binding [GO:0005525]; metal ion binding [GO:0046872]	50S ribosomal subunit-associated GTPase HflX	K03665	WP_011425230.1	86357576	-	ABC90741	chromosome	NC_007761.1	2039169	2040494	+	441
RHE_RS03255	516.231	2333.6	-3.15164	1	-2.17647	cheY	RHE_CH00643	response regulator	Probable chemotaxis protein CheY	Signal transduction mechanisms	T	COG3437	GO:0000160; GO:0005737; GO:0006935	cytoplasm [GO:0005737]; chemotaxis [GO:0006935]; phosphorelay signal transduction system [GO:0000160]	chemotaxis [GO:0006935]; phosphorelay signal transduction system [GO:0000160]	cytoplasm [GO:0005737]	-	Response regulator c-di-GMP phosphodiesterase, RpfG family, contains REC and HD-GYP domains	K03412	WP_011424008.1	86356294	-	ABC89459	chromosome	NC_007761.1	665423	665812	+	129
RHE_RS03440	3178.33	14337.7	-5.03829	1	-2.17347	flgKch	RHE_CH00680	flagellar hook-associated protein FlgK	Flagellar hook-associated protein	Cell motility	N	COG1256	GO:0005198; GO:0005576; GO:0009424; GO:0044780	bacterial-type flagellum hook [GO:0009424]; extracellular region [GO:0005576]; structural molecule activity [GO:0005198]; bacterial-type flagellum assembly [GO:0044780]	bacterial-type flagellum assembly [GO:0044780]	bacterial-type flagellum hook [GO:0009424]; extracellular region [GO:0005576]	structural molecule activity [GO:0005198]	Flagellar hook-associated protein FlgK	K02396	WP_011424045.1	86356331	-	ABC89496	chromosome	NC_007761.1	699890	701377	+	495
RHE_RS01570	1227.47	5533.9	-4.26068	1	-2.17261	upk	RHE_CH00310	undecaprenyl-diphosphate phosphatase	Undecaprenyl-diphosphatase (EC 3.6.1.27) (Bacitracin resistance protein) (Undecaprenyl pyrophosphate phosphatase)	Lipid transport and metabolism	I	COG1968	GO:0005886; GO:0008360; GO:0009252; GO:0016021; GO:0016311; GO:0046677; GO:0050380; GO:0071555	integral component of membrane [GO:0016021]; plasma membrane [GO:0005886]; undecaprenyl-diphosphatase activity [GO:0050380]; cell wall organization [GO:0071555]; dephosphorylation [GO:0016311]; peptidoglycan biosynthetic process [GO:0009252]; regulation of cell shape [GO:0008360]; response to antibiotic [GO:0046677]	cell wall organization [GO:0071555]; dephosphorylation [GO:0016311]; peptidoglycan biosynthetic process [GO:0009252]; regulation of cell shape [GO:0008360]; response to antibiotic [GO:0046677]	integral component of membrane [GO:0016021]; plasma membrane [GO:0005886]	undecaprenyl-diphosphatase activity [GO:0050380]	Undecaprenyl pyrophosphate phosphatase UppP	K06153	WP_011423694.1	86355967	3.6.1.27	ABC89132	chromosome	NC_007761.1	318411	319208	+	265
RHE_RS17005	1590.58	7090.01	-4.00277	1	-2.15624	braE	RHE_CH03325	high-affinity branched-chain amino acid ABC transporter permease LivM	Amino acid ABC transporter, permease protein	Amino acid transport and metabolism	E	COG4177	GO:0005886; GO:0015658; GO:0016021	integral component of membrane [GO:0016021]; plasma membrane [GO:0005886]; branched-chain amino acid transmembrane transporter activity [GO:0015658]	-	integral component of membrane [GO:0016021]; plasma membrane [GO:0005886]	branched-chain amino acid transmembrane transporter activity [GO:0015658]	ABC-type branched-chain amino acid transport system, permease component	K01998	WP_011426558.1	86358923	-	ABC92088	chromosome	NC_007761.1	3490290	3491681	-	463
RHE_RS02755	3123.21	13918.1	-3.86091	1	-2.15586	-	RHE_CH00545	YitT family protein	Hypothetical conserved protein	Function unknown	S	COG1284	GO:0005886; GO:0016021	integral component of membrane [GO:0016021]; plasma membrane [GO:0005886]	-	integral component of membrane [GO:0016021]; plasma membrane [GO:0005886]	-	Uncharacterized membrane-anchored protein YitT, contains DUF161 and DUF2179 domains	-	WP_011423915.1	86356198	-	ABC89363	chromosome	NC_007761.1	561399	562034	+	211
RHE_RS06895	26983.8	119971	-12.7248	1	-2.15253	ropAch1	RHE_CH01349	porin	Porin	-	-	-	GO:0006811; GO:0009279; GO:0015288; GO:0046930	cell outer membrane [GO:0009279]; pore complex [GO:0046930]; porin activity [GO:0015288]; ion transport [GO:0006811]	ion transport [GO:0006811]	cell outer membrane [GO:0009279]; pore complex [GO:0046930]	porin activity [GO:0015288]	-	-	WP_011424685.1	86356987	-	ABC90152	chromosome	NC_007761.1	1408070	1409092	+	340
RHE_RS18495	342.601	1519.59	-2.556	1	-2.14908	-	RHE_CH03617	TRAP transporter small permease subunit	Putative TRAP mannitol/C4-dicarboxylate transporter, permease protein	Secondary metabolites biosynthesis, transport and catabolism	Q	COG4665	GO:0005886; GO:0016021	integral component of membrane [GO:0016021]; plasma membrane [GO:0005886]	-	integral component of membrane [GO:0016021]; plasma membrane [GO:0005886]	-	TRAP-type mannitol/chloroaromatic compound transport system, small permease component	-	WP_011426830.1	86359207	-	ABC92372	chromosome	NC_007761.1	3827512	3828051	+	179
RHE_RS07740	482.447	2134.91	-3.66363	1	-2.14573	-	RHE_CH01517	DegT/DnrJ/EryC1/StrS family aminotransferase	Putative nucleotide sugar transaminase protein	Cell wall/membrane/envelope biogenesis	M	COG0399	GO:0003824	catalytic activity [GO:0003824]	-	-	catalytic activity [GO:0003824]	dTDP-4-amino-4,6-dideoxygalactose transaminase	-	WP_042118212.1	86357155	-	ABC90320	chromosome	NC_007761.1	1594921	1596030	+	369
RHE_RS08275	3952.57	17343.8	-6.37898	1	-2.13355	nuoN1	RHE_CH01618	NADH-quinone oxidoreductase subunit NuoN	NADH-quinone oxidoreductase subunit N (EC 7.1.1.-) (NADH dehydrogenase I subunit N) (NDH-1 subunit N)	Energy production and conversion	C	COG1007	GO:0005886; GO:0008137; GO:0016021; GO:0042773; GO:0048038	integral component of membrane [GO:0016021]; plasma membrane [GO:0005886]; NADH dehydrogenase (ubiquinone) activity [GO:0008137]; quinone binding [GO:0048038]; ATP synthesis coupled electron transport [GO:0042773]	ATP synthesis coupled electron transport [GO:0042773]	integral component of membrane [GO:0016021]; plasma membrane [GO:0005886]	NADH dehydrogenase (ubiquinone) activity [GO:0008137]; quinone binding [GO:0048038]	NADH:ubiquinone oxidoreductase subunit 2 (chain N)	K00343	WP_011424935.1	86357252	7.1.1.-	ABC90417	chromosome	NC_007761.1	1698305	1699750	+	481
RHE_RS03450	800.517	3507.71	-2.71185	1	-2.13152	flaF	RHE_CH00682	flagellar biosynthesis regulator FlaF	Flagellin synthesis regulator protein	Cell motility	N	COG5442	GO:0044781	bacterial-type flagellum organization [GO:0044781]	bacterial-type flagellum organization [GO:0044781]	-	-	Flagellar biosynthesis regulator FlaF	K06602	WP_010028573.1	86356333	-	ABC89498	chromosome	NC_007761.1	702470	702817	+	115
RHE_RS15430	906.333	3970.15	-3.96688	1	-2.13108	-	RHE_CH03016	YbjN domain-containing protein	Hypothetical conserved protein	Function unknown	S	COG5465	-	-	-	-	-	Uncharacterized protein	-	WP_004680153.1	86358618	-	ABC91783	chromosome	NC_007761.1	3156496	3156996	-	166
RHE_RS21160	2622.9	11435.2	-4.28982	1	-2.12424	-	RHE_PA00011	caspase family protein	-	General function prediction only	R	COG4249	-	-	-	-	-	Uncharacterized protein, contains caspase domain	-	WP_011427315.1	86359716	-	-	plasmid p42a	NC_007762.1	14215	15201	-	328
RHE_RS19415	962.168	4161.68	-3.38073	1	-2.11281	lysA	RHE_CH03797	diaminopimelate decarboxylase	Diaminopimelate decarboxylase (DAP decarboxylase) (DAPDC) (EC 4.1.1.20)	Amino acid transport and metabolism	E	COG0019	GO:0008836; GO:0009089; GO:0030170	diaminopimelate decarboxylase activity [GO:0008836]; pyridoxal phosphate binding [GO:0030170]; lysine biosynthetic process via diaminopimelate [GO:0009089]	lysine biosynthetic process via diaminopimelate [GO:0009089]	-	diaminopimelate decarboxylase activity [GO:0008836]; pyridoxal phosphate binding [GO:0030170]	Diaminopimelate decarboxylase	K01586	WP_011426997.1	86359380	4.1.1.20	ABC92545	chromosome	NC_007761.1	4022598	4023866	+	422
RHE_RS19040	1442.18	6230.99	-3.83454	1	-2.11121	-	RHE_CH03724	DUF779 domain-containing protein	Hypothetical conserved protein	Function unknown	S	COG3564	-	-	-	-	-	Uncharacterized conserved protein, DUF779 family	K09959	WP_011426933.1	86359314	-	ABC92479	chromosome	NC_007761.1	3947867	3948259	+	130
RHE_RS03220	1009.47	4359.66	-2.83605	1	-2.11061	mcpE	RHE_CH00636	globin-coupled sensor protein	Methyl-accepting chemotaxis protein	Cell motility; Signal transduction mechanisms	NT	COG0840	GO:0004888; GO:0006935; GO:0007165; GO:0016020; GO:0019825; GO:0020037	membrane [GO:0016020]; heme binding [GO:0020037]; oxygen binding [GO:0019825]; transmembrane signaling receptor activity [GO:0004888]; chemotaxis [GO:0006935]; signal transduction [GO:0007165]	chemotaxis [GO:0006935]; signal transduction [GO:0007165]	membrane [GO:0016020]	heme binding [GO:0020037]; oxygen binding [GO:0019825]; transmembrane signaling receptor activity [GO:0004888]	Methyl-accepting chemotaxis protein	K03406	WP_011424001.1	86356287	-	ABC89452	chromosome	NC_007761.1	658353	659984	+	543
RHE_RS08300	1910.22	8242.23	-4.86242	1	-2.1093	proS	RHE_CH01623	proline--tRNA ligase	Proline--tRNA ligase (EC 6.1.1.15) (Prolyl-tRNA synthetase) (ProRS)	Translation, ribosomal structure and biogenesis	J	COG0442	GO:0004827; GO:0005524; GO:0005737; GO:0006433	cytoplasm [GO:0005737]; ATP binding [GO:0005524]; proline-tRNA ligase activity [GO:0004827]; prolyl-tRNA aminoacylation [GO:0006433]	prolyl-tRNA aminoacylation [GO:0006433]	cytoplasm [GO:0005737]	ATP binding [GO:0005524]; proline-tRNA ligase activity [GO:0004827]	Prolyl-tRNA synthetase	K01881	WP_011424940.1	162329642	6.1.1.15	ABC90422	chromosome	NC_007761.1	1703629	1704951	+	440
RHE_RS21960	5226.36	22524.6	-5.79023	1	-2.10762	-	RHE_PA00176	VirB3 family type IV secretion system protein	-	Intracellular trafficking, secretion, and vesicular transpor	U	COG5268	GO:0016021	integral component of membrane [GO:0016021]	-	integral component of membrane [GO:0016021]	-	Type IV secretory pathway, TrbD component	K20529	WP_011427460.1	86359874	-	-	plasmid p42a	NC_007762.1	187855	188154	-	99
RHE_RS16200	24908.1	107322	-9.38824	1	-2.10725	chvE	RHE_CH03165	sugar-binding protein	Xylose ABC transporter, substrate-binding protein	Carbohydrate transport and metabolism	G	COG4213	-	-	-	-	-	ABC-type xylose transport system, periplasmic component	K10546	WP_011426401.1	86358766	-	ABC91931	chromosome	NC_007761.1	3323341	3324405	-	354
RHE_RS19935	1553.67	6684.83	-3.55597	1	-2.10521	sdhC	RHE_CH03897	succinate dehydrogenase	Succinate dehydrogenase cytochrome B-556 subunit protein	Energy production and conversion	C	COG2009	GO:0000104; GO:0006099; GO:0009055; GO:0016021; GO:0045281; GO:0046872	integral component of membrane [GO:0016021]; succinate dehydrogenase complex [GO:0045281]; electron transfer activity [GO:0009055]; metal ion binding [GO:0046872]; succinate dehydrogenase activity [GO:0000104]; tricarboxylic acid cycle [GO:0006099]	tricarboxylic acid cycle [GO:0006099]	integral component of membrane [GO:0016021]; succinate dehydrogenase complex [GO:0045281]	electron transfer activity [GO:0009055]; metal ion binding [GO:0046872]; succinate dehydrogenase activity [GO:0000104]	Succinate dehydrogenase/fumarate reductase, cytochrome b subunit	K00241	WP_010020710.1	86359478	-	ABC92643	chromosome	NC_007761.1	4130946	4131341	-	131
RHE_RS20290	989.925	4226.38	-3.49747	1	-2.09403	-	RHE_CH03969	cyclic nucleotide-binding domain-containing protein	Putative cAMP-dependent kinase protein	Signal transduction mechanisms	T	COG0664	GO:0016301	kinase activity [GO:0016301]	-	-	kinase activity [GO:0016301]	cAMP-binding domain of CRP or a regulatory subunit of cAMP-dependent protein kinases	-	WP_011427160.1	86359549	-	ABC92714	chromosome	NC_007761.1	4194737	4195192	+	151
RHE_RS01810	2298.32	9773.96	-4.19726	1	-2.08836	dnaA	RHE_CH00358	chromosomal replication initiator protein DnaA	Chromosomal replication initiator protein DnaA	Replication, recombination and repair	L	COG0593	GO:0003688; GO:0005524; GO:0005737; GO:0006270; GO:0006275	cytoplasm [GO:0005737]; ATP binding [GO:0005524]; DNA replication origin binding [GO:0003688]; DNA replication initiation [GO:0006270]; regulation of DNA replication [GO:0006275]	DNA replication initiation [GO:0006270]; regulation of DNA replication [GO:0006275]	cytoplasm [GO:0005737]	ATP binding [GO:0005524]; DNA replication origin binding [GO:0003688]	Chromosomal replication initiation ATPase DnaA	K02313	WP_011423742.1	86356015	-	ABC89180	chromosome	NC_007761.1	370494	372044	+	516
RHE_RS03320	1056.8	4482.4	-2.99331	1	-2.08457	fliI	RHE_CH00656	flagellar protein export ATPase FliI	H(+)-transporting ATP synthase, flagellum-specific protein (EC 3.6.3.14)	Cell motility; Intracellular trafficking, secretion, and vesicular transpor	NU	COG1157	GO:0005524; GO:0005737; GO:0009288; GO:0016887; GO:0030254; GO:0030257; GO:0044780; GO:0046933; GO:0046961	bacterial-type flagellum [GO:0009288]; cytoplasm [GO:0005737]; type III protein secretion system complex [GO:0030257]; ATP binding [GO:0005524]; ATPase activity [GO:0016887]; proton-transporting ATP synthase activity, rotational mechanism [GO:0046933]; proton-transporting ATPase activity, rotational mechanism [GO:0046961]; bacterial-type flagellum assembly [GO:0044780]; protein secretion by the t…	bacterial-type flagellum assembly [GO:0044780]; protein secretion by the type III secretion system [GO:0030254]	bacterial-type flagellum [GO:0009288]; cytoplasm [GO:0005737]; type III protein secretion system complex [GO:0030257]	ATPase activity [GO:0016887]; ATP binding [GO:0005524]; proton-transporting ATPase activity, rotational mechanism [GO:0046961]; proton-transporting ATP synthase activity, rotational mechanism [GO:0046933]	Flagellar biosynthesis/type III secretory pathway ATPase	K02412	WP_011424021.1	86356307	3.6.3.14	ABC89472	chromosome	NC_007761.1	676928	678325	+	465
RHE_RS14335	421.268	1781.48	-3.00288	1	-2.08026	-	RHE_CH02802	ribbon-helix-helix domain-containing protein	Hypothetical conserved protein	General function prediction only	R	COG4321	-	-	-	-	-	Predicted DNA-binding protein, contains Ribbon-helix-helix (RHH) domain	-	WP_020921773.1	86358406	-	ABC91571	chromosome	NC_007761.1	2915791	2916015	+	74
RHE_RS21155	411.035	1731.47	-2.86274	1	-2.07466	-	-	hypothetical protein	-	-	-	-	-	-	-	-	-	-	-	WP_042119506.1	-	-	-	plasmid p42a	NC_007762.1	13932	14207	-	91
RHE_RS29120	3138.89	13183.8	-3.16686	1	-2.07043	norC	RHE_PF00515	cytochrome c	-	-	-	-	GO:0009055; GO:0016021; GO:0020037; GO:0046872	integral component of membrane [GO:0016021]; electron transfer activity [GO:0009055]; heme binding [GO:0020037]; metal ion binding [GO:0046872]	-	integral component of membrane [GO:0016021]	electron transfer activity [GO:0009055]; heme binding [GO:0020037]; metal ion binding [GO:0046872]	nitric oxide reductase subunit C	K02305	WP_011428818.1	86361244	-	-	plasmid p42f	NC_007766.1	580253	580705	+	150
RHE_RS08305	2280.85	9569.82	-4.40421	1	-2.06892	-	RHE_CH01624	lipoprotein-releasing ABC transporter permease subunit	Probable lipoprotein ABC transporter, permease protein	Cell wall/membrane/envelope biogenesis	M	COG4591	GO:0005886; GO:0016021; GO:0042953	integral component of membrane [GO:0016021]; plasma membrane [GO:0005886]; lipoprotein transport [GO:0042953]	lipoprotein transport [GO:0042953]	integral component of membrane [GO:0016021]; plasma membrane [GO:0005886]	-	ABC-type transport system, involved in lipoprotein release, permease component	K09808	WP_042118244.1	86357258	-	ABC90423	chromosome	NC_007761.1	1704967	1706271	+	434
RHE_RS28965	14577.3	60971.9	-6.85682	1	-2.06442	hemA	RHE_PF00489	5-aminolevulinate synthase	-	Coenzyme transport and metabolism	H	COG0156	GO:0003870; GO:0006782; GO:0030170	5-aminolevulinate synthase activity [GO:0003870]; pyridoxal phosphate binding [GO:0030170]; protoporphyrinogen IX biosynthetic process [GO:0006782]	protoporphyrinogen IX biosynthetic process [GO:0006782]	-	5-aminolevulinate synthase activity [GO:0003870]; pyridoxal phosphate binding [GO:0030170]	7-keto-8-aminopelargonate synthetase or related enzyme	K00643	WP_011428794.1	86361219	-	-	plasmid p42f	NC_007766.1	552978	554192	-	404
RHE_RS14665	924.072	3861.87	-3.55565	1	-2.06322	-	-	glycoside hydrolase family 25 protein	-	-	-	-	-	-	-	-	-	-	-	WP_011426113.1	-	-	-	chromosome	NC_007761.1	2996924	2997721	+	265
RHE_RS03300	854.239	3551.36	-3.46419	1	-2.05566	fliN	RHE_CH00652	flagellar motor switch protein FliN	Flagellar motor switch protein FliN	Cell motility; Intracellular trafficking, secretion, and vesicular transpor	NU	COG1886	GO:0003774; GO:0005886; GO:0006935; GO:0009425; GO:0071973	bacterial-type flagellum basal body [GO:0009425]; plasma membrane [GO:0005886]; motor activity [GO:0003774]; bacterial-type flagellum-dependent cell motility [GO:0071973]; chemotaxis [GO:0006935]	bacterial-type flagellum-dependent cell motility [GO:0071973]; chemotaxis [GO:0006935]	bacterial-type flagellum basal body [GO:0009425]; plasma membrane [GO:0005886]	motor activity [GO:0003774]	Flagellar motor switch/type III secretory pathway protein FliN	K02417	WP_042117888.1	86356303	-	ABC89468	chromosome	NC_007761.1	673472	674047	-	191
RHE_RS06655	367.725	1528.17	-2.49873	1	-2.0551	-	RHE_CH01301	hypothetical protein	Hypothetical conserved protein	-	-	-	-	-	-	-	-	-	-	WP_011424640.1	86356941	-	ABC90106	chromosome	NC_007761.1	1354654	1354845	-	63
RHE_RS14530	3307.88	13743.8	-5.37078	1	-2.05481	ftsA	RHE_CH02841	cell division protein FtsA	Cell division protein FtsA	Cell cycle control, cell division, chromosome partitioning	D	COG0849	GO:0009898; GO:0032153; GO:0043093	cell division site [GO:0032153]; cytoplasmic side of plasma membrane [GO:0009898]; FtsZ-dependent cytokinesis [GO:0043093]	FtsZ-dependent cytokinesis [GO:0043093]	cell division site [GO:0032153]; cytoplasmic side of plasma membrane [GO:0009898]	-	Cell division ATPase FtsA	K03590	WP_011426086.1	86358444	-	ABC91609	chromosome	NC_007761.1	2965690	2967021	-	443
RHE_RS14570	2094.84	8673.56	-5.11899	1	-2.04979	murD	RHE_CH02849	UDP-N-acetylmuramoyl-L-alanine--D-glutamate ligase	UDP-N-acetylmuramoylalanine--D-glutamate ligase (EC 6.3.2.9) (D-glutamic acid-adding enzyme) (UDP-N-acetylmuramoyl-L-alanyl-D-glutamate synthetase)	Cell wall/membrane/envelope biogenesis	M	COG0771	GO:0004326; GO:0005524; GO:0005737; GO:0007049; GO:0008360; GO:0008764; GO:0009252; GO:0051301; GO:0071555	cytoplasm [GO:0005737]; ATP binding [GO:0005524]; tetrahydrofolylpolyglutamate synthase activity [GO:0004326]; UDP-N-acetylmuramoylalanine-D-glutamate ligase activity [GO:0008764]; cell cycle [GO:0007049]; cell division [GO:0051301]; cell wall organization [GO:0071555]; peptidoglycan biosynthetic process [GO:0009252]; regulation of cell shape [GO:0008360]	cell cycle [GO:0007049]; cell division [GO:0051301]; cell wall organization [GO:0071555]; peptidoglycan biosynthetic process [GO:0009252]; regulation of cell shape [GO:0008360]	cytoplasm [GO:0005737]	ATP binding [GO:0005524]; tetrahydrofolylpolyglutamate synthase activity [GO:0004326]; UDP-N-acetylmuramoylalanine-D-glutamate ligase activity [GO:0008764]	UDP-N-acetylmuramoylalanine-D-glutamate ligase	K01925	WP_011426094.1	86358452	6.3.2.9	ABC91617	chromosome	NC_007761.1	2974916	2976328	-	470
RHE_RS07745	855.378	3541.5	-3.26312	1	-2.04973	-	RHE_CH01518	Gfo/Idh/MocA family oxidoreductase	Putative oxidoreductase protein	General function prediction only	R	COG0673	GO:0016491	oxidoreductase activity [GO:0016491]	-	-	oxidoreductase activity [GO:0016491]	Predicted dehydrogenase	-	WP_011424849.1	86357156	-	ABC90321	chromosome	NC_007761.1	1596248	1597462	-	404
RHE_RS00655	1807.86	7476.59	-3.80272	1	-2.0481	nudC	RHE_CH00128	NAD(+) diphosphatase	Putative NTP pyrophosphohydrolase protein, MutT/nudix family (Responsible for removing an oxidativelydamaged form of guanine from DNA and the nucleotide pool)	Nucleotide transport and metabolism	F	COG2816	GO:0016787; GO:0046872	hydrolase activity [GO:0016787]; metal ion binding [GO:0046872]	-	-	hydrolase activity [GO:0016787]; metal ion binding [GO:0046872]	NADH pyrophosphatase NudC, Nudix superfamily	K03426	WP_011423522.1	86355788	-	ABC88953	chromosome	NC_007761.1	138852	139811	+	319
RHE_RS03365	1257.18	5180.09	-4.54676	1	-2.04278	flgH	RHE_CH00665	flagellar basal body L-ring protein FlgH	Flagellar L-ring protein (Basal body L-ring protein)	Cell motility	N	COG2063	GO:0003774; GO:0009279; GO:0009427; GO:0071973	bacterial-type flagellum basal body, distal rod, L ring [GO:0009427]; cell outer membrane [GO:0009279]; motor activity [GO:0003774]; bacterial-type flagellum-dependent cell motility [GO:0071973]	bacterial-type flagellum-dependent cell motility [GO:0071973]	bacterial-type flagellum basal body, distal rod, L ring [GO:0009427]; cell outer membrane [GO:0009279]	motor activity [GO:0003774]	Flagellar basal body L-ring protein FlgH	K02393	WP_011424030.1	86356316	-	ABC89481	chromosome	NC_007761.1	683149	683865	+	238
RHE_RS10680	1191.64	4891.35	-3.45115	1	-2.03728	-	RHE_CH02085	ABC transporter substrate-binding protein	Probable sugar ABC transporter, substrate-binding protein	Carbohydrate transport and metabolism	G	COG1879	GO:0005534; GO:0015757	galactose binding [GO:0005534]; galactose transmembrane transport [GO:0015757]	galactose transmembrane transport [GO:0015757]	-	galactose binding [GO:0005534]	ABC-type sugar transport system, periplasmic component, contains N-terminal xre family HTH domain	K02058	WP_011425353.1	86357704	-	ABC90869	chromosome	NC_007761.1	2179844	2180806	+	320
RHE_RS19035	37075.5	152092	-7.5326	1	-2.0364	-	RHE_CH03723	aldehyde dehydrogenase family protein	Putative aldehyde dehydrogenase protein (EC 1.2.1.3)	Energy production and conversion	C	COG1012	GO:0004029; GO:0043878	aldehyde dehydrogenase (NAD+) activity [GO:0004029]; glyceraldehyde-3-phosphate dehydrogenase (NAD+) (non-phosphorylating) activity [GO:0043878]	-	-	aldehyde dehydrogenase (NAD+) activity [GO:0004029]; glyceraldehyde-3-phosphate dehydrogenase (NAD+) (non-phosphorylating) activity [GO:0043878]	Acyl-CoA reductase or other NAD-dependent aldehyde dehydrogenase	K00138	WP_011426932.1	86359313	1.2.1.3	ABC92478	chromosome	NC_007761.1	3946135	3947643	+	502
RHE_RS01050	1441.07	5871.81	-4.19714	1	-2.02667	cpaE	RHE_CH00207	pilus assembly regulator protein	Pilus assembly protein, response regulator protein	Intracellular trafficking, secretion, and vesicular transpor; Extracellular structures	UW	COG4963	-	-	-	-	-	Flp pilus assembly protein, ATPase CpaE	K02282	WP_011423600.1	86355866	-	ABC89031	chromosome	NC_007761.1	219246	220523	+	425
RHE_RS07870	1856.57	7540.52	-4.3682	1	-2.02203	celA	RHE_CH01542	UDP-forming cellulose synthase catalytic subunit	Cellulose synthase catalytic subunit [UDP-forming] (EC 2.4.1.12)	Cell wall/membrane/envelope biogenesis	M	COG1215	GO:0005886; GO:0006011; GO:0016021; GO:0016760; GO:0030244; GO:0035438	integral component of membrane [GO:0016021]; plasma membrane [GO:0005886]; cellulose synthase (UDP-forming) activity [GO:0016760]; cyclic-di-GMP binding [GO:0035438]; cellulose biosynthetic process [GO:0030244]; UDP-glucose metabolic process [GO:0006011]	cellulose biosynthetic process [GO:0030244]; UDP-glucose metabolic process [GO:0006011]	integral component of membrane [GO:0016021]; plasma membrane [GO:0005886]	cellulose synthase (UDP-forming) activity [GO:0016760]; cyclic-di-GMP binding [GO:0035438]	Glycosyltransferase, catalytic subunit of cellulose synthase and poly-beta-1,6-N-acetylglucosamine synthase	K00694	WP_020920965.1	86357180	2.4.1.12	ABC90345	chromosome	NC_007761.1	1618167	1620359	+	730
RHE_RS31410	125.51	509.576	-2.24142	1	-2.0215	-	-	hypothetical protein	-	-	-	-	-	-	-	-	-	-	-	WP_187331715.1	-	-	-	chromosome	NC_007761.1	818813	819091	+	279
RHE_RS20975	2041.72	8281.15	-3.50039	1	-2.02004	cynT	RHE_CH04103	carbonic anhydrase	Carbonic anhydrase (EC 4.2.1.1) (Carbonate dehydratase)	Inorganic ion transport and metabolism	P	COG0288	GO:0004089; GO:0008270; GO:0015976	carbonate dehydratase activity [GO:0004089]; zinc ion binding [GO:0008270]; carbon utilization [GO:0015976]	carbon utilization [GO:0015976]	-	carbonate dehydratase activity [GO:0004089]; zinc ion binding [GO:0008270]	Carbonic anhydrase	K01673	WP_011427284.1	86359681	4.2.1.1	ABC92846	chromosome	NC_007761.1	4348100	4348741	-	213
RHE_RS08200	1213.6	4917.92	-3.16798	1	-2.01875	nuoB1	RHE_CH01603	NADH-quinone oxidoreductase subunit B	NADH-quinone oxidoreductase subunit B 1 (EC 7.1.1.-) (NADH dehydrogenase I subunit B 1) (NDH-1 subunit B 1)	Energy production and conversion	C	COG0377	GO:0005506; GO:0005886; GO:0008137; GO:0048038; GO:0051539	plasma membrane [GO:0005886]; 4 iron, 4 sulfur cluster binding [GO:0051539]; iron ion binding [GO:0005506]; NADH dehydrogenase (ubiquinone) activity [GO:0008137]; quinone binding [GO:0048038]	-	plasma membrane [GO:0005886]	4 iron, 4 sulfur cluster binding [GO:0051539]; iron ion binding [GO:0005506]; NADH dehydrogenase (ubiquinone) activity [GO:0008137]; quinone binding [GO:0048038]	NADH:ubiquinone oxidoreductase 20 kD subunit (chhain B) or related Fe-S oxidoreductase	K00331	WP_008521904.1	86357237	7.1.1.-	ABC90402	chromosome	NC_007761.1	1683433	1684017	+	194
RHE_RS07750	1473.08	5969.03	-4.46507	1	-2.01866	-	RHE_CH01519	ATP-grasp domain-containing protein	Putative carbamoyl-phosphate-synthetase protein	Amino acid transport and metabolism; Nucleotide transport and metabolism	EF	COG0458	GO:0005524; GO:0046872	ATP binding [GO:0005524]; metal ion binding [GO:0046872]	-	-	ATP binding [GO:0005524]; metal ion binding [GO:0046872]	Carbamoylphosphate synthase large subunit	-	WP_011424850.1	86357157	-	ABC90322	chromosome	NC_007761.1	1597459	1598652	-	397
RHE_RS03885	378.852	1533.29	-2.71356	1	-2.01693	nlpE1	RHE_CH00768	FkbM family methyltransferase	Lipopolysaccharide biosynthesis protein (SAM-dependent methyltransferase protein)	-	-	-	GO:0008168; GO:0032259	methyltransferase activity [GO:0008168]; methylation [GO:0032259]	methylation [GO:0032259]	-	methyltransferase activity [GO:0008168]	-	-	WP_011424127.1	86356417	-	ABC89582	chromosome	NC_007761.1	806935	807684	+	249
RHE_RS11470	6027.26	24354.7	-5.59754	1	-2.01463	gcvP	RHE_CH02243	aminomethyl-transferring glycine dehydrogenase	Glycine dehydrogenase (decarboxylating) (EC 1.4.4.2) (Glycine cleavage system P-protein) (Glycine decarboxylase) (Glycine dehydrogenase (aminomethyl-transferring))	Amino acid transport and metabolism	E	COG1003	GO:0004375; GO:0019464	glycine dehydrogenase (decarboxylating) activity [GO:0004375]; glycine decarboxylation via glycine cleavage system [GO:0019464]	glycine decarboxylation via glycine cleavage system [GO:0019464]	-	glycine dehydrogenase (decarboxylating) activity [GO:0004375]	Glycine cleavage system protein P (pyridoxal-binding), C-terminal domain	K00281	WP_011425504.1	86357858	1.4.4.2	ABC91023	chromosome	NC_007761.1	2342580	2345444	+	954
RHE_RS07795	17981.2	72578.5	-6.96697	1	-2.01305	rrpP	RHE_CH01527	sodium-translocating pyrophosphatase	K(+)-insensitive pyrophosphate-energized proton pump (EC 7.1.3.1) (Membrane-bound proton-translocating pyrophosphatase) (Pyrophosphate-energized inorganic pyrophosphatase) (H(+)-PPase)	Energy production and conversion	C	COG3808	GO:0000287; GO:0004427; GO:0005887; GO:0009678	integral component of plasma membrane [GO:0005887]; inorganic diphosphatase activity [GO:0004427]; magnesium ion binding [GO:0000287]; pyrophosphate hydrolysis-driven proton transmembrane transporter activity [GO:0009678]	-	integral component of plasma membrane [GO:0005887]	inorganic diphosphatase activity [GO:0004427]; magnesium ion binding [GO:0000287]; pyrophosphate hydrolysis-driven proton transmembrane transporter activity [GO:0009678]	Na+ or H+-translocating membrane pyrophosphatase	K15987	WP_011424858.1	86357165	7.1.3.1	ABC90330	chromosome	NC_007761.1	1605551	1607689	+	712
RHE_RS01045	1044.58	4214.98	-3.93762	1	-2.0126	cpaD	RHE_CH00206	CpaD family pilus assembly protein	Pilus assembly protein	Extracellular structures	W	COG5461	-	-	-	-	-	Type IV pilus biogenesis protein CpaD/CtpE	K02281	WP_042117720.1	86355865	-	ABC89030	chromosome	NC_007761.1	218473	219231	+	252
RHE_RS23530	4633.23	18693.5	-5.56902	1	-2.01245	-	RHE_PC00136	CocE/NonD family hydrolase	-	General function prediction only	R	COG2936	GO:0008239	dipeptidyl-peptidase activity [GO:0008239]	-	-	dipeptidyl-peptidase activity [GO:0008239]	Predicted acyl esterase	K06978	WP_011427762.1	86360180	-	-	plasmid p42c	NC_007764.1	145399	147402	+	667
RHE_RS16445	935.459	3769.21	-3.44825	1	-2.01052	pssR	RHE_CH03214	acyltransferase	Acetyltransferase protein	General function prediction only	R	COG0110	GO:0016740	transferase activity [GO:0016740]	-	-	transferase activity [GO:0016740]	Acetyltransferase (isoleucine patch superfamily)	-	WP_020922035.1	86358813	-	ABC91978	chromosome	NC_007761.1	3376192	3376698	+	168
RHE_RS04350	2432.93	9789.32	-4.84391	1	-2.00851	atpB	RHE_CH00864	F0F1 ATP synthase subunit A	ATP synthase subunit a (ATP synthase F0 sector subunit a) (F-ATPase subunit 6)	Energy production and conversion	C	COG0356	GO:0005886; GO:0016021; GO:0045263; GO:0046933	integral component of membrane [GO:0016021]; plasma membrane [GO:0005886]; proton-transporting ATP synthase complex, coupling factor F(o) [GO:0045263]; proton-transporting ATP synthase activity, rotational mechanism [GO:0046933]	-	integral component of membrane [GO:0016021]; plasma membrane [GO:0005886]; proton-transporting ATP synthase complex, coupling factor F(o) [GO:0045263]	proton-transporting ATP synthase activity, rotational mechanism [GO:0046933]	FoF1-type ATP synthase, membrane subunit a	K02108	WP_011424213.1	86356510	-	ABC89675	chromosome	NC_007761.1	906518	907270	+	250
RHE_RS08555	2014.48	8089.65	-4.05686	1	-2.00567	rpsG	RHE_CH01671	30S ribosomal protein S7	30S ribosomal protein S7	Translation, ribosomal structure and biogenesis	J	COG0049	GO:0000049; GO:0003735; GO:0006412; GO:0015935; GO:0019843	small ribosomal subunit [GO:0015935]; rRNA binding [GO:0019843]; structural constituent of ribosome [GO:0003735]; tRNA binding [GO:0000049]; translation [GO:0006412]	translation [GO:0006412]	small ribosomal subunit [GO:0015935]	rRNA binding [GO:0019843]; structural constituent of ribosome [GO:0003735]; tRNA binding [GO:0000049]	Ribosomal protein S7	K02992	WP_004669085.1	86357301	-	ABC90466	chromosome	NC_007761.1	1764065	1764535	+	156
RHE_RS15420	864.068	3469.09	-3.29999	1	-2.00534	csaA	RHE_CH03014	tRNA-binding protein	Methionine--tRNA ligase protein (EC 6.1.1.10)	Translation, ribosomal structure and biogenesis	J	COG0073	GO:0000049; GO:0004825	methionine-tRNA ligase activity [GO:0004825]; tRNA binding [GO:0000049]	-	-	methionine-tRNA ligase activity [GO:0004825]; tRNA binding [GO:0000049]	tRNA-binding EMAP/Myf domain	K06878	WP_011426255.1	86358616	6.1.1.10	ABC91781	chromosome	NC_007761.1	3155314	3155655	-	113
RHE_RS00780	341.346	1365.33	-2.41227	1	-1.99994	-	RHE_CH00153	GrpB family protein	Hypothetical conserved protein	General function prediction only	R	COG2320	-	-	-	-	-	GrpB domain, predicted nucleotidyltransferase, UPF0157 family	-	WP_011423547.1	86355813	-	ABC88978	chromosome	NC_007761.1	169580	170086	-	168
RHE_RS01950	1473.86	5888.14	-4.18297	1	-1.99821	murJ	RHE_CH00386	murein biosynthesis integral membrane protein MurJ	Probable lipid II flippase MurJ	Cell wall/membrane/envelope biogenesis	M	COG0728	GO:0005887; GO:0008360; GO:0009252; GO:0015648; GO:0071555	integral component of plasma membrane [GO:0005887]; lipid-linked peptidoglycan transporter activity [GO:0015648]; cell wall organization [GO:0071555]; peptidoglycan biosynthetic process [GO:0009252]; regulation of cell shape [GO:0008360]	cell wall organization [GO:0071555]; peptidoglycan biosynthetic process [GO:0009252]; regulation of cell shape [GO:0008360]	integral component of plasma membrane [GO:0005887]	lipid-linked peptidoglycan transporter activity [GO:0015648]	Peptidoglycan biosynthesis protein MviN/MurJ, putative lipid II flippase	K03980	WP_011423768.1	86356043	-	ABC89208	chromosome	NC_007761.1	395395	396975	-	526
RHE_RS12455	39590.7	158158	-12.4422	1	-1.99813	ropAch2	RHE_CH02437	porin	Porin	-	-	-	GO:0006811; GO:0009279; GO:0015288; GO:0046930	cell outer membrane [GO:0009279]; pore complex [GO:0046930]; porin activity [GO:0015288]; ion transport [GO:0006811]	ion transport [GO:0006811]	cell outer membrane [GO:0009279]; pore complex [GO:0046930]	porin activity [GO:0015288]	-	-	WP_011425693.1	86358049	-	ABC91214	chromosome	NC_007761.1	2547539	2548561	-	340
RHE_RS27310	589.467	2353.41	-3.03685	1	-1.99727	-	RHE_PF00169	TetR/AcrR family transcriptional regulator	-	Transcription	K	COG1309	GO:0003677	DNA binding [GO:0003677]	-	-	DNA binding [GO:0003677]	DNA-binding transcriptional regulator, AcrR family	-	WP_011428477.1	86360900	-	-	plasmid p42f	NC_007766.1	178626	179273	-	215
RHE_RS06020	972.783	3868.78	-3.12566	1	-1.99169	-	RHE_CH01174	organic hydroperoxide resistance protein	Probable organic hydroperoxide resistance (Osmotically inducible) protein	Defense mechanisms	V	COG1764	GO:0006979	response to oxidative stress [GO:0006979]	response to oxidative stress [GO:0006979]	-	-	Organic hydroperoxide reductase OsmC/OhrA	-	WP_011424513.1	86356814	-	ABC89979	chromosome	NC_007761.1	1226109	1226531	+	140
RHE_RS02870	2550.01	10096.6	-4.24859	1	-1.9853	aspB1	RHE_CH00568	pyridoxal phosphate-dependent aminotransferase	Aminotransferase (EC 2.6.1.-)	Amino acid transport and metabolism	E	COG0436	GO:0008483; GO:0009058; GO:0030170	pyridoxal phosphate binding [GO:0030170]; transaminase activity [GO:0008483]; biosynthetic process [GO:0009058]	biosynthetic process [GO:0009058]	-	pyridoxal phosphate binding [GO:0030170]; transaminase activity [GO:0008483]	Aspartate/methionine/tyrosine aminotransferase	-	WP_011423937.1	86356221	2.6.1.-	ABC89386	chromosome	NC_007761.1	590509	591675	+	388
RHE_RS05970	8909.69	35263.3	-4.89142	1	-1.98472	-	RHE_CH01165	alpha/beta fold hydrolase	Putative aminopeptidase protein	Amino acid transport and metabolism	E	COG1506	GO:0004177; GO:0008236	aminopeptidase activity [GO:0004177]; serine-type peptidase activity [GO:0008236]	-	-	aminopeptidase activity [GO:0004177]; serine-type peptidase activity [GO:0008236]	Dipeptidyl aminopeptidase/acylaminoacyl peptidase	-	WP_011424504.1	86356805	-	ABC89970	chromosome	NC_007761.1	1220154	1221077	+	307
RHE_RS19000	1714.32	6781.03	-3.2976	1	-1.98387	nrdE	RHE_CH03716	class 1b ribonucleoside-diphosphate reductase subunit alpha	Ribonucleoside-diphosphate reductase (EC 1.17.4.1)	Nucleotide transport and metabolism	F	COG0209	GO:0004748; GO:0005524; GO:0006260	ATP binding [GO:0005524]; ribonucleoside-diphosphate reductase activity, thioredoxin disulfide as acceptor [GO:0004748]; DNA replication [GO:0006260]	DNA replication [GO:0006260]	-	ATP binding [GO:0005524]; ribonucleoside-diphosphate reductase activity, thioredoxin disulfide as acceptor [GO:0004748]	Ribonucleotide reductase alpha subunit	K00525	WP_042119041.1	86359306	1.17.4.1	ABC92471	chromosome	NC_007761.1	3937312	3939516	-	734
RHE_RS08240	7567	29912.9	-7.79804	1	-1.98298	nuoG1	RHE_CH01611	NADH-quinone oxidoreductase subunit G	NADH-quinone oxidoreductase (EC 7.1.1.-)	Energy production and conversion	C	COG1034	GO:0008137; GO:0009055; GO:0016020; GO:0042773; GO:0046872; GO:0048038; GO:0051537; GO:0051539	membrane [GO:0016020]; 2 iron, 2 sulfur cluster binding [GO:0051537]; 4 iron, 4 sulfur cluster binding [GO:0051539]; electron transfer activity [GO:0009055]; metal ion binding [GO:0046872]; NADH dehydrogenase (ubiquinone) activity [GO:0008137]; quinone binding [GO:0048038]; ATP synthesis coupled electron transport [GO:0042773]	ATP synthesis coupled electron transport [GO:0042773]	membrane [GO:0016020]	2 iron, 2 sulfur cluster binding [GO:0051537]; 4 iron, 4 sulfur cluster binding [GO:0051539]; electron transfer activity [GO:0009055]; metal ion binding [GO:0046872]; NADH dehydrogenase (ubiquinone) activity [GO:0008137]; quinone binding [GO:0048038]	NADH dehydrogenase/NADH:ubiquinone oxidoreductase 75 kD subunit (chain G)	K00336	WP_011424930.1	86357245	7.1.1.-	ABC90410	chromosome	NC_007761.1	1690010	1692091	+	693
RHE_RS11885	2935.32	11588.6	-5.51723	1	-1.98111	cckA	RHE_CH02326	PAS domain-containing hybrid sensor histidine kinase/response regulator	Histidine kinase (EC 2.7.13.3)	Signal transduction mechanisms	T	COG0642	GO:0000155; GO:0006355; GO:0016021	integral component of membrane [GO:0016021]; phosphorelay sensor kinase activity [GO:0000155]; regulation of transcription, DNA-templated [GO:0006355]	regulation of transcription, DNA-templated [GO:0006355]	integral component of membrane [GO:0016021]	phosphorelay sensor kinase activity [GO:0000155]	Signal transduction histidine kinase	K13587	WP_011425586.1	86357941	2.7.13.3	ABC91106	chromosome	NC_007761.1	2426091	2428694	-	867
RHE_RS08015	1669.1	6586.86	-3.80634	1	-1.98052	rpsI	RHE_CH01570	30S ribosomal protein S9	30S ribosomal protein S9	Translation, ribosomal structure and biogenesis	J	COG0103	GO:0003735; GO:0005840; GO:0006412	ribosome [GO:0005840]; structural constituent of ribosome [GO:0003735]; translation [GO:0006412]	translation [GO:0006412]	ribosome [GO:0005840]	structural constituent of ribosome [GO:0003735]	Ribosomal protein S9	K02996	WP_011424897.1	86357207	-	ABC90372	chromosome	NC_007761.1	1651993	1652460	-	155
RHE_RS08195	856.021	3377.54	-3.07649	1	-1.98026	nuoA1	RHE_CH01602	NADH-quinone oxidoreductase subunit A	NADH-quinone oxidoreductase subunit A (EC 7.1.1.-) (NADH dehydrogenase I subunit A) (NDH-1 subunit A) (NUO1)	Energy production and conversion	C	COG0838	GO:0005886; GO:0008137; GO:0016021; GO:0048038	integral component of membrane [GO:0016021]; plasma membrane [GO:0005886]; NADH dehydrogenase (ubiquinone) activity [GO:0008137]; quinone binding [GO:0048038]	-	integral component of membrane [GO:0016021]; plasma membrane [GO:0005886]	NADH dehydrogenase (ubiquinone) activity [GO:0008137]; quinone binding [GO:0048038]	NADH:ubiquinone oxidoreductase subunit 3 (chain A)	K00330	WP_007626195.1	86357236	7.1.1.-	ABC90401	chromosome	NC_007761.1	1683077	1683442	+	121
RHE_RS19920	3049.25	12011.6	-4.6804	1	-1.97791	sdhB	RHE_CH03894	succinate dehydrogenase iron-sulfur subunit	Succinate dehydrogenase iron-sulfur subunit (EC 1.3.5.1)	Energy production and conversion	C	COG0479	GO:0006099; GO:0008177; GO:0009055; GO:0046872; GO:0051537; GO:0051538; GO:0051539	2 iron, 2 sulfur cluster binding [GO:0051537]; 3 iron, 4 sulfur cluster binding [GO:0051538]; 4 iron, 4 sulfur cluster binding [GO:0051539]; electron transfer activity [GO:0009055]; metal ion binding [GO:0046872]; succinate dehydrogenase (ubiquinone) activity [GO:0008177]; tricarboxylic acid cycle [GO:0006099]	tricarboxylic acid cycle [GO:0006099]	-	2 iron, 2 sulfur cluster binding [GO:0051537]; 3 iron, 4 sulfur cluster binding [GO:0051538]; 4 iron, 4 sulfur cluster binding [GO:0051539]; electron transfer activity [GO:0009055]; metal ion binding [GO:0046872]; succinate dehydrogenase (ubiquinone) activity [GO:0008177]	Succinate dehydrogenase/fumarate reductase, Fe-S protein subunit	K00240	WP_011427088.1	86359475	1.3.5.1	ABC92640	chromosome	NC_007761.1	4127908	4128687	-	259
RHE_RS04590	1536.33	6045.21	-3.41946	1	-1.9763	mcpU	RHE_CH00912	methyl-accepting chemotaxis protein	Methyl-accepting chemotaxis protein	Cell motility; Signal transduction mechanisms	NT	COG0840	GO:0004888; GO:0006935; GO:0007165; GO:0016021	integral component of membrane [GO:0016021]; transmembrane signaling receptor activity [GO:0004888]; chemotaxis [GO:0006935]; signal transduction [GO:0007165]	chemotaxis [GO:0006935]; signal transduction [GO:0007165]	integral component of membrane [GO:0016021]	transmembrane signaling receptor activity [GO:0004888]	Methyl-accepting chemotaxis protein	K03406	WP_011424259.1	86356558	-	ABC89723	chromosome	NC_007761.1	960013	961956	+	647
RHE_RS16070	391.327	1537.66	-3.42202	1	-1.97429	-	RHE_CH03140	DUF86 domain-containing protein	Hypothetical conserved protein	Function unknown	S	COG2361	-	-	-	-	-	Uncharacterized conserved protein, contains HEPN domain	-	WP_011426376.1	86358741	-	ABC91906	chromosome	NC_007761.1	3292238	3292600	-	120
RHE_RS02605	6090.93	23913.5	-5.32838	1	-1.97309	gcrA	RHE_CH00515	GcrA family cell cycle regulator	Hypothetical conserved protein	Function unknown	S	COG5352	-	-	-	-	-	Uncharacterized protein	K13583	WP_011423888.1	86356169	-	ABC89334	chromosome	NC_007761.1	533735	534268	-	177
RHE_RS01505	1389.1	5440.17	-3.88547	1	-1.9695	guaA	RHE_CH00297	glutamine-hydrolyzing GMP synthase	GMP synthase [glutamine-hydrolyzing] (EC 6.3.5.2) (GMP synthetase) (Glutamine amidotransferase)	Nucleotide transport and metabolism	F	COG0519	GO:0003922; GO:0005524; GO:0006541; GO:0016462	ATP binding [GO:0005524]; GMP synthase (glutamine-hydrolyzing) activity [GO:0003922]; pyrophosphatase activity [GO:0016462]; glutamine metabolic process [GO:0006541]	glutamine metabolic process [GO:0006541]	-	ATP binding [GO:0005524]; GMP synthase (glutamine-hydrolyzing) activity [GO:0003922]; pyrophosphatase activity [GO:0016462]	GMP synthase, PP-ATPase domain/subunit	K01951	WP_011423681.1	86355954	6.3.5.2	ABC89119	chromosome	NC_007761.1	303945	305507	-	520
RHE_RS15680	1166.33	4557.29	-3.46349	1	-1.9662	-	RHE_CH03066	anti-sigma factor	Hypothetical conserved protein	Transcription	K	COG5662	-	-	-	-	-	Transmembrane transcriptional regulator (anti-sigma factor RsiW)	-	WP_042118846.1	86358668	-	ABC91833	chromosome	NC_007761.1	3206184	3207023	+	279
RHE_RS32165	2264.83	8786.12	-3.0988	1	-1.95582	-	RHE_PC00111	HAD family hydrolase	-	-	-	-	-	-	-	-	-	-	-	WP_166486943.1	-	-	-	plasmid p42c	NC_007764.1	118266	118790	+	174
RHE_RS17000	711.812	2742.24	-3.27213	1	-1.94579	braF	RHE_CH03324	ABC transporter ATP-binding protein	Amino acid ABC transporter, ATP-binding protein	Amino acid transport and metabolism	E	COG0411	GO:0005524	ATP binding [GO:0005524]	-	-	ATP binding [GO:0005524]	ABC-type branched-chain amino acid transport system, ATPase component	K01995	WP_011426557.1	86358922	-	ABC92087	chromosome	NC_007761.1	3489415	3490290	-	291
RHE_RS24565	1216.33	4665.02	-3.29009	1	-1.93935	-	RHE_PE00106	class I SAM-dependent methyltransferase	-	Translation, ribosomal structure and biogenesis	J	COG2264	GO:0008168; GO:0032259	methyltransferase activity [GO:0008168]; methylation [GO:0032259]	methylation [GO:0032259]	-	methyltransferase activity [GO:0008168]	Ribosomal protein L11 methylase PrmA	-	WP_011427964.1	86360384	-	-	plasmid p42e	NC_007765.1	122632	123675	-	347
RHE_RS17690	3311.64	12682.7	-4.48343	1	-1.93725	tolB	RHE_CH03462	Tol-Pal system protein TolB	Tol-Pal system protein TolB	Intracellular trafficking, secretion, and vesicular transpor	U	COG0823	GO:0007049; GO:0017038; GO:0042597; GO:0051301	periplasmic space [GO:0042597]; cell cycle [GO:0007049]; cell division [GO:0051301]; protein import [GO:0017038]	cell cycle [GO:0007049]; cell division [GO:0051301]; protein import [GO:0017038]	periplasmic space [GO:0042597]	-	Periplasmic component of the Tol biopolymer transport system	K03641	WP_011426687.1	86359053	-	ABC92218	chromosome	NC_007761.1	3648205	3649515	-	436
RHE_RS11895	453.862	1735.03	-3.03645	1	-1.93463	-	RHE_CH02328	DUF1062 domain-containing protein	Hypothetical conserved protein	-	-	-	-	-	-	-	-	-	-	WP_042118554.1	-	-	ABC91108	chromosome	NC_007761.1	2430432	2431067	+	211
RHE_RS08280	678.748	2582.22	-2.96719	1	-1.92766	birA	RHE_CH01619	biotin--[acetyl-CoA-carboxylase] ligase	Biotin--[acetyl-CoA carboxylase] synthetase protein (EC 6.3.4.15)	Coenzyme transport and metabolism	H	COG0340	GO:0004077; GO:0006464	biotin-[acetyl-CoA-carboxylase] ligase activity [GO:0004077]; cellular protein modification process [GO:0006464]	cellular protein modification process [GO:0006464]	-	biotin-[acetyl-CoA-carboxylase] ligase activity [GO:0004077]	Biotin-(acetyl-CoA carboxylase) ligase	K03524	WP_011424936.1	86357253	6.3.4.15	ABC90418	chromosome	NC_007761.1	1699750	1700514	+	254
RHE_RS17010	2433.66	9257.76	-3.44936	1	-1.92754	braD	RHE_CH03326	branched-chain amino acid ABC transporter permease	Amino acid ABC transporter, permease protein	Amino acid transport and metabolism	E	COG0559	GO:0005886; GO:0016021; GO:0022857	integral component of membrane [GO:0016021]; plasma membrane [GO:0005886]; transmembrane transporter activity [GO:0022857]	-	integral component of membrane [GO:0016021]; plasma membrane [GO:0005886]	transmembrane transporter activity [GO:0022857]	Branched-chain amino acid ABC-type transport system, permease component	K01997	WP_011426559.1	86358924	-	ABC92089	chromosome	NC_007761.1	3491686	3492588	-	300
RHE_RS16465	1344.32	5099.07	-3.82949	1	-1.92336	pssJ	RHE_CH03218	hypothetical protein	Galactosyltransferase protein	-	-	-	GO:0016757	transferase activity, transferring glycosyl groups [GO:0016757]	-	-	transferase activity, transferring glycosyl groups [GO:0016757]	-	-	WP_011426452.1	86358817	-	ABC91982	chromosome	NC_007761.1	3380274	3381095	+	273
RHE_RS17530	5433.8	20470.5	-6.64373	1	-1.91351	-	RHE_CH03430	tripartite tricarboxylate transporter permease	Hypothetical conserved protein	General function prediction only	R	COG3333	GO:0016021	integral component of membrane [GO:0016021]	-	integral component of membrane [GO:0016021]	-	TctA family transporter	K07793	WP_042119327.1	86359022	-	ABC92187	chromosome	NC_007761.1	3610681	3612186	-	501
RHE_RS15465	1476.99	5558.17	-3.57351	1	-1.91194	prsAch	RHE_CH03023	ribose-phosphate pyrophosphokinase	Ribose-phosphate pyrophosphokinase (RPPK) (EC 2.7.6.1) (5-phospho-D-ribosyl alpha-1-diphosphate) (Phosphoribosyl diphosphate synthase) (Phosphoribosyl pyrophosphate synthase) (P-Rib-PP synthase) (PRPP synthase) (PRPPase)	Nucleotide transport and metabolism; Amino acid transport and metabolism	FE	COG0462	GO:0000287; GO:0004749; GO:0005524; GO:0005737; GO:0006015; GO:0009116; GO:0009156; GO:0009165; GO:0016301	cytoplasm [GO:0005737]; ATP binding [GO:0005524]; kinase activity [GO:0016301]; magnesium ion binding [GO:0000287]; ribose phosphate diphosphokinase activity [GO:0004749]; 5-phosphoribose 1-diphosphate biosynthetic process [GO:0006015]; nucleoside metabolic process [GO:0009116]; nucleotide biosynthetic process [GO:0009165]; ribonucleoside monophosphate biosynthetic process [GO:0009156]	5-phosphoribose 1-diphosphate biosynthetic process [GO:0006015]; nucleoside metabolic process [GO:0009116]; nucleotide biosynthetic process [GO:0009165]; ribonucleoside monophosphate biosynthetic process [GO:0009156]	cytoplasm [GO:0005737]	ATP binding [GO:0005524]; kinase activity [GO:0016301]; magnesium ion binding [GO:0000287]; ribose phosphate diphosphokinase activity [GO:0004749]	Phosphoribosylpyrophosphate synthetase	K00948	WP_011426263.1	86358625	2.7.6.1	ABC91790	chromosome	NC_007761.1	3162911	3163843	+	310
RHE_RS09970	1085.08	4079.47	-3.78693	1	-1.91058	-	RHE_CH01953	D-amino-acid transaminase	Probable D-alanine aminotransferase protein (EC 2.6.1.21)	Amino acid transport and metabolism; Coenzyme transport and metabolism	EH	COG0115	GO:0008483	transaminase activity [GO:0008483]	-	-	transaminase activity [GO:0008483]	Branched-chain amino acid aminotransferase/4-amino-4-deoxychorismate lyase	K00824	WP_011425229.1	86357574	2.6.1.21	ABC90739	chromosome	NC_007761.1	2037874	2038737	+	287
RHE_RS07410	3133.34	11771.2	-4.7521	1	-1.90948	lptD	RHE_CH01452	LPS-assembly protein LptD	LPS-assembly protein LptD	Cell wall/membrane/envelope biogenesis	M	COG1452	GO:0009279; GO:0010033; GO:0015920; GO:0043165	cell outer membrane [GO:0009279]; Gram-negative-bacterium-type cell outer membrane assembly [GO:0043165]; lipopolysaccharide transport [GO:0015920]; response to organic substance [GO:0010033]	Gram-negative-bacterium-type cell outer membrane assembly [GO:0043165]; lipopolysaccharide transport [GO:0015920]; response to organic substance [GO:0010033]	cell outer membrane [GO:0009279]	-	LPS assembly outer membrane protein LptD (organic solvent tolerance protein OstA)	K04744	WP_011424785.1	86357090	-	ABC90255	chromosome	NC_007761.1	1522241	1524571	-	776
RHE_RS04820	7134.28	26753.3	-6.42488	1	-1.90688	ctaE	RHE_CH00956	cytochrome c oxidase subunit 3	Cytochrome-c oxidase, subunit III protein	Energy production and conversion	C	COG1845	GO:0004129; GO:0005886; GO:0016021; GO:0019646	integral component of membrane [GO:0016021]; plasma membrane [GO:0005886]; cytochrome-c oxidase activity [GO:0004129]; aerobic electron transport chain [GO:0019646]	aerobic electron transport chain [GO:0019646]	integral component of membrane [GO:0016021]; plasma membrane [GO:0005886]	cytochrome-c oxidase activity [GO:0004129]	Heme/copper-type cytochrome/quinol oxidase, subunit 3	K02276	WP_011424303.1	86356602	-	ABC89767	chromosome	NC_007761.1	1005090	1005968	+	292
RHE_RS02690	1656.12	6207.35	-3.41306	1	-1.90617	mcpAch	RHE_CH00532	methyl-accepting chemotaxis protein	Methyl-accepting chemotaxis protein	Cell motility; Signal transduction mechanisms	NT	COG0840	GO:0007165; GO:0016021	integral component of membrane [GO:0016021]; signal transduction [GO:0007165]	signal transduction [GO:0007165]	integral component of membrane [GO:0016021]	-	Methyl-accepting chemotaxis protein	K03406	WP_042117840.1	86356185	-	ABC89350	chromosome	NC_007761.1	550326	552332	-	668
RHE_RS03350	1090.65	4079.31	-3.31009	1	-1.90314	flgA	RHE_CH00662	flagellar basal body P-ring formation protein FlgA	Flagella basal body P-ring formation protein FlgA	Cell motility	N	COG1261	GO:0042597; GO:0044780	periplasmic space [GO:0042597]; bacterial-type flagellum assembly [GO:0044780]	bacterial-type flagellum assembly [GO:0044780]	periplasmic space [GO:0042597]	-	Flagella basal body P-ring formation protein FlgA	K02386	WP_011424027.1	86356313	-	ABC89478	chromosome	NC_007761.1	681016	681498	+	160
RHE_RS00905	2201.71	8226.62	-4.05618	1	-1.90167	-	RHE_CH00178	ABC transporter ATP-binding protein	Probable peptide ABC transporter, ATP binding protein	Secondary metabolites biosynthesis, transport and catabolism	Q	COG4172	GO:0005524; GO:0005886; GO:0015833; GO:0016887	plasma membrane [GO:0005886]; ATP binding [GO:0005524]; ATPase activity [GO:0016887]; peptide transport [GO:0015833]	peptide transport [GO:0015833]	plasma membrane [GO:0005886]	ATPase activity [GO:0016887]; ATP binding [GO:0005524]	ABC-type microcin C transport system, duplicated ATPase component YejF	K13896	WP_042117707.1	86355838	-	ABC89003	chromosome	NC_007761.1	193654	195291	+	545
RHE_RS03545	560.608	2084.88	-2.86617	1	-1.8949	-	RHE_CH00701	hypothetical protein	Hypothetical conserved protein	-	-	-	-	-	-	-	-	-	-	WP_020920408.1	86356352	-	ABC89517	chromosome	NC_007761.1	721164	721517	+	117
RHE_RS16475	1209.48	4484.29	-2.74215	1	-1.89049	pssH	RHE_CH03220	glycosyltransferase family 2 protein	Glycosyltransferase protein	Cell motility	N	COG1215	GO:0016740	transferase activity [GO:0016740]	-	-	transferase activity [GO:0016740]	Glycosyltransferase, catalytic subunit of cellulose synthase and poly-beta-1,6-N-acetylglucosamine synthase	-	WP_011426454.1	86358819	-	ABC91984	chromosome	NC_007761.1	3382289	3383254	+	321
RHE_RS23405	5443.42	20148.6	-3.43893	1	-1.8881	-	RHE_PC00110	TraR/DksA family transcriptional regulator	-	Translation, ribosomal structure and biogenesis	J	COG1734	GO:0008270	zinc ion binding [GO:0008270]	-	-	zinc ion binding [GO:0008270]	RNA polymerase-binding transcription factor DksA	-	WP_011427737.1	86360155	-	-	plasmid p42c	NC_007764.1	117739	118059	+	106
RHE_RS03355	1708.76	6312.74	-4.42361	1	-1.88532	flgI	RHE_CH00663	flagellar basal body P-ring protein FlgI	Flagellar P-ring protein (Basal body P-ring protein)	Cell motility	N	COG1706	GO:0005198; GO:0009428; GO:0030288; GO:0071973	bacterial-type flagellum basal body, distal rod, P ring [GO:0009428]; outer membrane-bounded periplasmic space [GO:0030288]; structural molecule activity [GO:0005198]; bacterial-type flagellum-dependent cell motility [GO:0071973]	bacterial-type flagellum-dependent cell motility [GO:0071973]	bacterial-type flagellum basal body, distal rod, P ring [GO:0009428]; outer membrane-bounded periplasmic space [GO:0030288]	structural molecule activity [GO:0005198]	Flagellar basal body P-ring protein FlgI	K02394	WP_011424028.1	86356314	-	ABC89479	chromosome	NC_007761.1	681495	682616	+	373
RHE_RS01315	3181.96	11753.4	-3.60655	1	-1.88509	infC	RHE_CH00260	translation initiation factor IF-3	Translation initiation factor IF-3	Translation, ribosomal structure and biogenesis	J	COG0290	GO:0003743; GO:0005737	cytoplasm [GO:0005737]; translation initiation factor activity [GO:0003743]	-	cytoplasm [GO:0005737]	translation initiation factor activity [GO:0003743]	Translation initiation factor IF-3	K02520	WP_073990355.1	86355918	-	ABC89083	chromosome	NC_007761.1	271853	272389	+	178
RHE_RS08245	4527.45	16660.6	-5.74496	1	-1.87967	nuoH1	RHE_CH01612	NADH-quinone oxidoreductase subunit NuoH	NADH-quinone oxidoreductase subunit H 1 (EC 7.1.1.-) (NADH dehydrogenase I subunit H 1) (NDH-1 subunit H 1)	Energy production and conversion	C	COG1005	GO:0005886; GO:0016021; GO:0016655; GO:0048038	integral component of membrane [GO:0016021]; plasma membrane [GO:0005886]; oxidoreductase activity, acting on NAD(P)H, quinone or similar compound as acceptor [GO:0016655]; quinone binding [GO:0048038]	-	integral component of membrane [GO:0016021]; plasma membrane [GO:0005886]	oxidoreductase activity, acting on NAD(P)H, quinone or similar compound as acceptor [GO:0016655]; quinone binding [GO:0048038]	NADH:ubiquinone oxidoreductase subunit 1 (chain H)	K00337	WP_011424931.1	86357246	7.1.1.-	ABC90411	chromosome	NC_007761.1	1692104	1693147	+	347
RHE_RS17590	41420.1	152162	-11.5542	1	-1.87721	DidA	RHE_CH03442	phosphoketolase family protein	Probable phosphoketolase (EC 4.1.2.-)	Carbohydrate transport and metabolism	G	COG3957	GO:0005975; GO:0016832	aldehyde-lyase activity [GO:0016832]; carbohydrate metabolic process [GO:0005975]	carbohydrate metabolic process [GO:0005975]	-	aldehyde-lyase activity [GO:0016832]	Phosphoketolase	K01621	WP_011426668.1	86359034	4.1.2.-	ABC92199	chromosome	NC_007761.1	3623921	3626308	+	795
RHE_RS18055	954.964	3506.05	-2.90614	1	-1.87633	purK	RHE_CH03532	5-(carboxyamino)imidazole ribonucleotide synthase	N5-carboxyaminoimidazole ribonucleotide synthase (N5-CAIR synthase) (EC 6.3.4.18) (5-(carboxyamino)imidazole ribonucleotide synthetase)	Nucleotide transport and metabolism	F	COG0026	GO:0004638; GO:0005524; GO:0006189; GO:0034028; GO:0046872	5-(carboxyamino)imidazole ribonucleotide synthase activity [GO:0034028]; ATP binding [GO:0005524]; metal ion binding [GO:0046872]; phosphoribosylaminoimidazole carboxylase activity [GO:0004638]; 'de novo' IMP biosynthetic process [GO:0006189]	'de novo' IMP biosynthetic process [GO:0006189]	-	5-(carboxyamino)imidazole ribonucleotide synthase activity [GO:0034028]; ATP binding [GO:0005524]; metal ion binding [GO:0046872]; phosphoribosylaminoimidazole carboxylase activity [GO:0004638]	Phosphoribosylaminoimidazole carboxylase (NCAIR synthetase)	K01589	WP_042119002.1	86359123	6.3.4.18	ABC92288	chromosome	NC_007761.1	3720775	3721845	+	356
RHE_RS23535	781.926	2867.03	-3.30857	1	-1.87445	-	RHE_PC00137	alpha/beta hydrolase	-	Lipid transport and metabolism	I	COG0657	GO:0016787	hydrolase activity [GO:0016787]	-	-	hydrolase activity [GO:0016787]	Acetyl esterase/lipase	K01066	WP_011427763.1	86360181	-	-	plasmid p42c	NC_007764.1	147406	148317	-	303
RHE_RS24415	1015.29	3705.63	-3.60114	1	-1.86783	hutC	RHE_PE00076	histidine utilization repressor	-	Transcription	K	COG2188	GO:0003677; GO:0003700; GO:0006547; GO:0045892	DNA binding [GO:0003677]; DNA-binding transcription factor activity [GO:0003700]; histidine metabolic process [GO:0006547]; negative regulation of transcription, DNA-templated [GO:0045892]	histidine metabolic process [GO:0006547]; negative regulation of transcription, DNA-templated [GO:0045892]	-	DNA binding [GO:0003677]; DNA-binding transcription factor activity [GO:0003700]	DNA-binding transcriptional regulator, GntR family	K05836	WP_011427934.1	86360354	-	-	plasmid p42e	NC_007765.1	89418	90173	-	251
RHE_RS07420	877.488	3199.26	-3.28499	1	-1.86629	lptF	RHE_CH01454	LptF/LptG family permease	Putative permease protein	Cell wall/membrane/envelope biogenesis; Cell motility	MN	COG0795	GO:0005886; GO:0016021	integral component of membrane [GO:0016021]; plasma membrane [GO:0005886]	-	integral component of membrane [GO:0016021]; plasma membrane [GO:0005886]	-	Lipopolysaccharide export LptBFGC system, permease protein LptF	K07091	WP_011424787.1	86357092	-	ABC90257	chromosome	NC_007761.1	1525656	1526837	-	393
RHE_RS29975	1117.63	4074.21	-2.48324	1	-1.86608	-	RHE_PD00109	GntR family transcriptional regulator	-	Transcription	K	COG1802	GO:0003677; GO:0003700	DNA binding [GO:0003677]; DNA-binding transcription factor activity [GO:0003700]	-	-	DNA binding [GO:0003677]; DNA-binding transcription factor activity [GO:0003700]	DNA-binding transcriptional regulator, GntR family	-	WP_004673291.1	89255334	-	-	plasmid symbiotic plasmid p42d	NC_004041.2	125893	126582	+	229
RHE_RS15875	1076.18	3911.68	-2.76013	1	-1.86187	glnII	RHE_CH03104	glutamine synthetase beta-grasp domain-containing protein	Glutamine synthetase (EC 6.3.1.2)	Amino acid transport and metabolism	E	COG0174	GO:0004356; GO:0005524; GO:0006542; GO:0009399	ATP binding [GO:0005524]; glutamate-ammonia ligase activity [GO:0004356]; glutamine biosynthetic process [GO:0006542]; nitrogen fixation [GO:0009399]	glutamine biosynthetic process [GO:0006542]; nitrogen fixation [GO:0009399]	-	ATP binding [GO:0005524]; glutamate-ammonia ligase activity [GO:0004356]	Glutamine synthetase	K01915	WP_011426340.1	86358705	6.3.1.2	ABC91870	chromosome	NC_007761.1	3250529	3251569	+	346
RHE_RS09035	552.468	2003.56	-2.57226	1	-1.8586	-	RHE_CH01767	incomplete	Hypothetical conserved protein	-	-	-	GO:0035438	cyclic-di-GMP binding [GO:0035438]	-	-	cyclic-di-GMP binding [GO:0035438]	PilZ domain-containing protein	-	WP_020049623.1	86357397	-	ABC90562	chromosome	NC_007761.1	1854689	1855030	-	134
RHE_RS14785	669.576	2423.18	-2.7336	1	-1.85558	-	RHE_CH02892	ABC transporter permease	Probable ABC transporter, permease protein	Amino acid transport and metabolism	E	COG1177	GO:0005886; GO:0016021; GO:0055085	integral component of membrane [GO:0016021]; plasma membrane [GO:0005886]; transmembrane transport [GO:0055085]	transmembrane transport [GO:0055085]	integral component of membrane [GO:0016021]; plasma membrane [GO:0005886]	-	ABC-type spermidine/putrescine transport system, permease component II	K02053	WP_011426137.1	86358495	-	ABC91660	chromosome	NC_007761.1	3024469	3025257	+	262
RHE_RS03295	1951.58	7054.14	-3.57876	1	-1.85383	fliG	RHE_CH00651	flagellar motor switch protein FliG	Flagellar motor switch protein	Cell motility	N	COG1536	GO:0003774; GO:0005886; GO:0006935; GO:0009425; GO:0071973	bacterial-type flagellum basal body [GO:0009425]; plasma membrane [GO:0005886]; motor activity [GO:0003774]; bacterial-type flagellum-dependent cell motility [GO:0071973]; chemotaxis [GO:0006935]	bacterial-type flagellum-dependent cell motility [GO:0071973]; chemotaxis [GO:0006935]	bacterial-type flagellum basal body [GO:0009425]; plasma membrane [GO:0005886]	motor activity [GO:0003774]	Flagellar motor switch protein FliG	K02410	WP_011424016.1	86356302	-	ABC89467	chromosome	NC_007761.1	672404	673444	-	346
RHE_RS14575	2069.46	7457.51	-3.72236	1	-1.84944	mraY	RHE_CH02850	phospho-N-acetylmuramoyl-pentapeptide-transferase	Phospho-N-acetylmuramoyl-pentapeptide-transferase (EC 2.7.8.13) (UDP-MurNAc-pentapeptide phosphotransferase)	Cell wall/membrane/envelope biogenesis	M	COG0472	GO:0005886; GO:0007049; GO:0008360; GO:0008963; GO:0009252; GO:0016021; GO:0051301; GO:0051992; GO:0071555	integral component of membrane [GO:0016021]; plasma membrane [GO:0005886]; phospho-N-acetylmuramoyl-pentapeptide-transferase activity [GO:0008963]; UDP-N-acetylmuramoyl-L-alanyl-D-glutamyl-meso-2,6-diaminopimelyl-D-alanyl-D-alanine:undecaprenyl-phosphate transferase activity [GO:0051992]; cell cycle [GO:0007049]; cell division [GO:0051301]; cell wall organization [GO:0071555]; peptidoglycan biosy…	cell cycle [GO:0007049]; cell division [GO:0051301]; cell wall organization [GO:0071555]; peptidoglycan biosynthetic process [GO:0009252]; regulation of cell shape [GO:0008360]	integral component of membrane [GO:0016021]; plasma membrane [GO:0005886]	phospho-N-acetylmuramoyl-pentapeptide-transferase activity [GO:0008963]; UDP-N-acetylmuramoyl-L-alanyl-D-glutamyl-meso-2,6-diaminopimelyl-D-alanyl-D-alanine:undecaprenyl-phosphate transferase activity [GO:0051992]	UDP-N-acetylmuramyl pentapeptide phosphotransferase/UDP-N-acetylglucosamine-1-phosphate transferase	K01000	WP_011426095.1	86358453	2.7.8.13	ABC91618	chromosome	NC_007761.1	2976336	2977436	-	366
RHE_RS16595	2069.08	7445.56	-4.07878	1	-1.84739	noeK	RHE_CH03243	phosphomannomutase	Phosphomannomutase protein (EC 5.4.2.8)	Carbohydrate transport and metabolism	G	COG1109	GO:0004615; GO:0005975; GO:0046872	metal ion binding [GO:0046872]; phosphomannomutase activity [GO:0004615]; carbohydrate metabolic process [GO:0005975]	carbohydrate metabolic process [GO:0005975]	-	metal ion binding [GO:0046872]; phosphomannomutase activity [GO:0004615]	Phosphomannomutase	K01840	WP_011426477.1	86358842	5.4.2.8	ABC92007	chromosome	NC_007761.1	3410408	3411832	+	474
RHE_RS16985	26482.4	95043.5	-8.50448	1	-1.84355	braC2	RHE_CH03321	branched-chain amino acid ABC transporter substrate-binding protein	Amino acid ABC transporter, substrate-binding protein	Amino acid transport and metabolism	E	COG0683	GO:0006865	amino acid transport [GO:0006865]	amino acid transport [GO:0006865]	-	-	ABC-type branched-chain amino acid transport system, periplasmic component	K01999	WP_011426554.1	86358919	-	ABC92084	chromosome	NC_007761.1	3487057	3488178	-	373
RHE_RS19585	682.261	2443.05	-2.48959	1	-1.84029	-	RHE_CH03830	sulfurtransferase TusA family protein	Hypothetical conserved protein	Posttranslational modification, protein turnover, chaperones	O	COG0425	-	-	-	-	-	TusA-related sulfurtransferase	K04085	WP_011427027.1	86359413	-	ABC92578	chromosome	NC_007761.1	4054211	4054435	+	74
RHE_RS10715	1432.3	5114.66	-2.76575	1	-1.8363	-	RHE_CH02092	DUF502 domain-containing protein	Hypothetical conserved protein	Function unknown	S	COG2928	GO:0016021	integral component of membrane [GO:0016021]	-	integral component of membrane [GO:0016021]	-	Uncharacterized membrane protein	-	WP_011425360.1	86357711	-	ABC90876	chromosome	NC_007761.1	2188732	2189439	+	235
RHE_RS21925	4183.34	14925.2	-5.06404	1	-1.83502	-	RHE_PA00170	conjugal transfer protein TrbH	-	-	-	-	-	-	-	-	-	type IV secretion system protein TrbH	K20267	WP_011427454.1	86359868	-	-	plasmid p42a	NC_007762.1	181290	181727	-	145
RHE_RS08220	546.569	1947.38	-2.82642	1	-1.83306	-	RHE_CH01607	hypothetical protein	Hypothetical conserved protein	-	-	-	-	-	-	-	-	-	-	WP_011424926.1	86357241	-	ABC90406	chromosome	NC_007761.1	1686321	1686593	+	90
RHE_RS08100	2506.16	8916.28	-3.77336	1	-1.83096	-	RHE_CH01584	bifunctional diguanylate cyclase/phosphodiesterase	Putative sensory box/GGDEF family protein	Signal transduction mechanisms	T	COG5001	GO:0016021	integral component of membrane [GO:0016021]	-	integral component of membrane [GO:0016021]	-	Predicted signal transduction protein containing a membrane domain, an EAL and a GGDEF domain	-	WP_011424911.1	86357221	-	ABC90386	chromosome	NC_007761.1	1663823	1665949	+	708
RHE_RS11820	1021.96	3615.89	-2.76203	1	-1.82301	-	RHE_CH02313	ATP-binding protein	Hypothetical conserved protein	Replication, recombination and repair	L	COG0433	-	-	-	-	-	Archaeal DNA helicase HerA or a related bacterial ATPase, contains HAS-barrel and ATPase domains	K06915	WP_042118546.1	86357928	-	ABC91093	chromosome	NC_007761.1	2410017	2411528	-	503
RHE_RS04045	1275.9	4505.15	-3.24737	1	-1.82006	gsh	RHE_CH00803	glutamate--cysteine ligase	Glutamate--cysteine ligase (EC 6.3.2.2)	Coenzyme transport and metabolism	H	COG3572	GO:0004357; GO:0005524; GO:0006750	ATP binding [GO:0005524]; glutamate-cysteine ligase activity [GO:0004357]; glutathione biosynthetic process [GO:0006750]	glutathione biosynthetic process [GO:0006750]	-	ATP binding [GO:0005524]; glutamate-cysteine ligase activity [GO:0004357]	Gamma-glutamylcysteine synthetase	K01919	WP_011424153.1	86356449	6.3.2.2	ABC89614	chromosome	NC_007761.1	840665	842038	-	457
RHE_RS03410	1051.19	3711.55	-3.02321	1	-1.82	motB	RHE_CH00674	MotB family protein	Chemotaxis motility protein	Cell motility	N	COG1360	GO:0005886; GO:0016021	integral component of membrane [GO:0016021]; plasma membrane [GO:0005886]	-	integral component of membrane [GO:0016021]; plasma membrane [GO:0005886]	-	Flagellar motor protein MotB	K02557	WP_011424039.1	86356325	-	ABC89490	chromosome	NC_007761.1	692939	694249	+	436
RHE_RS30850	539.596	1904.37	-2.65279	1	-1.81936	ccoS	RHE_PD00289	cbb3-type cytochrome oxidase assembly protein CcoS	-	Inorganic ion transport and metabolism	P	COG3197	GO:0016021	integral component of membrane [GO:0016021]	-	integral component of membrane [GO:0016021]	-	Uncharacterized protein, possibly involved in nitrogen fixation	-	WP_011053470.1	21492679	-	-	plasmid symbiotic plasmid p42d	NC_004041.2	304552	304710	-	52
RHE_RS00775	2271.62	8007.63	-4.19559	1	-1.81765	ftsK1	RHE_CH00152	DNA translocase FtsK	Cell division protein	Cell cycle control, cell division, chromosome partitioning	D	COG1674	GO:0003677; GO:0005524; GO:0051301	ATP binding [GO:0005524]; DNA binding [GO:0003677]; cell division [GO:0051301]	cell division [GO:0051301]	-	ATP binding [GO:0005524]; DNA binding [GO:0003677]	DNA segregation ATPase FtsK/SpoIIIE and related proteins	K03466	WP_011423546.1	86355812	-	ABC88977	chromosome	NC_007761.1	167219	169546	+	775
RHE_RS19990	1461.5	5151.56	-3.37131	1	-1.81756	-	RHE_CH03908	TerB family tellurite resistance protein	Hypothetical conserved protein	Function unknown	S	COG4103	-	-	-	-	-	Uncharacterized conserved protein, tellurite resistance protein B (TerB) family	-	WP_011427101.1	86359489	-	ABC92654	chromosome	NC_007761.1	4140394	4140879	+	161
RHE_RS03370	461.744	1627.44	-2.38541	1	-1.81744	fliL	RHE_CH00666	flagellar basal body-associated FliL family protein	Flagellar protein FliL	-	-	-	GO:0005886; GO:0006935; GO:0009425; GO:0016021; GO:0071973	bacterial-type flagellum basal body [GO:0009425]; integral component of membrane [GO:0016021]; plasma membrane [GO:0005886]; bacterial-type flagellum-dependent cell motility [GO:0071973]; chemotaxis [GO:0006935]	bacterial-type flagellum-dependent cell motility [GO:0071973]; chemotaxis [GO:0006935]	bacterial-type flagellum basal body [GO:0009425]; integral component of membrane [GO:0016021]; plasma membrane [GO:0005886]	-	flagellar protein FliL	K02415	WP_011424031.1	86356317	-	ABC89482	chromosome	NC_007761.1	683878	684384	+	168
RHE_RS29095	14999.4	52837.4	-4.89092	1	-1.81666	-	RHE_PF00512	copper resistance protein CopC/CopD	-	Inorganic ion transport and metabolism	P	COG1276	GO:0005507; GO:0005886; GO:0006825; GO:0016021; GO:0042597; GO:0046688	integral component of membrane [GO:0016021]; periplasmic space [GO:0042597]; plasma membrane [GO:0005886]; copper ion binding [GO:0005507]; copper ion transport [GO:0006825]; response to copper ion [GO:0046688]	copper ion transport [GO:0006825]; response to copper ion [GO:0046688]	integral component of membrane [GO:0016021]; periplasmic space [GO:0042597]; plasma membrane [GO:0005886]	copper ion binding [GO:0005507]	Putative copper export protein	K14166	WP_011428815.1	86361241	-	-	plasmid p42f	NC_007766.1	576473	578074	+	533
RHE_RS23525	4483.37	15775.3	-4.91836	1	-1.81501	-	RHE_PC00135	ABC transporter substrate-binding protein	-	Amino acid transport and metabolism	E	COG0747	GO:0042597; GO:0043190; GO:0055085	ATP-binding cassette (ABC) transporter complex [GO:0043190]; periplasmic space [GO:0042597]; transmembrane transport [GO:0055085]	transmembrane transport [GO:0055085]	ATP-binding cassette (ABC) transporter complex [GO:0043190]; periplasmic space [GO:0042597]	-	ABC-type transport system, periplasmic component	K02035	WP_011427761.1	86360179	-	-	plasmid p42c	NC_007764.1	143800	145377	+	525
RHE_RS19790	842.168	2957.76	-3.34032	1	-1.81232	atpC	RHE_CH03869	F0F1 ATP synthase subunit epsilon	ATP synthase epsilon chain (ATP synthase F1 sector epsilon subunit) (F-ATPase epsilon subunit)	Energy production and conversion	C	COG0355	GO:0005524; GO:0005886; GO:0045261; GO:0046933	plasma membrane [GO:0005886]; proton-transporting ATP synthase complex, catalytic core F(1) [GO:0045261]; ATP binding [GO:0005524]; proton-transporting ATP synthase activity, rotational mechanism [GO:0046933]	-	plasma membrane [GO:0005886]; proton-transporting ATP synthase complex, catalytic core F(1) [GO:0045261]	ATP binding [GO:0005524]; proton-transporting ATP synthase activity, rotational mechanism [GO:0046933]	FoF1-type ATP synthase, epsilon subunit	K02114	WP_011427064.1	86359450	-	ABC92615	chromosome	NC_007761.1	4100124	4100531	-	135
RHE_RS20400	1169.04	4103.68	-3.77501	1	-1.81159	-	RHE_CH03991	dipeptidase	Putative membrane dipeptidase protein (EC 3.4.13.19)	Amino acid transport and metabolism	E	COG2355	GO:0070573	metallodipeptidase activity [GO:0070573]	-	-	metallodipeptidase activity [GO:0070573]	Zn-dependent dipeptidase, microsomal dipeptidase homolog	K01273	WP_011427179.1	86359570	3.4.13.19	ABC92735	chromosome	NC_007761.1	4215711	4216769	+	352
RHE_RS12730	1699.31	5948.48	-3.41441	1	-1.80757	cobW	RHE_CH02490	cobalamin biosynthesis protein CobW	Cobalamin biosynthesis protein	General function prediction only	R	COG0523	GO:0009236	cobalamin biosynthetic process [GO:0009236]	cobalamin biosynthetic process [GO:0009236]	-	-	GTPase, G3E family	K02234	WP_011425745.1	86358102	-	ABC91267	chromosome	NC_007761.1	2603309	2604364	-	351
RHE_RS16545	1324.11	4631.55	-3.5325	1	-1.80647	pssO	RHE_CH03234	hypothetical protein	Exopolysaccharide inner membrane protein	-	-	-	-	-	-	-	-	-	-	WP_011426468.1	86358833	-	ABC91998	chromosome	NC_007761.1	3399511	3400224	-	237
RHE_RS09885	2282.18	7939.88	-3.78105	1	-1.7987	-	RHE_CH01936	SGNH/GDSL hydrolase family protein	Probable arylesterase protein (EC 3.1.1.2)	Amino acid transport and metabolism	E	COG2755	GO:0004064	arylesterase activity [GO:0004064]	-	-	arylesterase activity [GO:0004064]	Lysophospholipase L1 or related esterase	-	WP_011425212.1	86357557	3.1.1.2	ABC90722	chromosome	NC_007761.1	2020504	2021145	+	213
RHE_RS14535	2094.42	7285.32	-4.01446	1	-1.79844	ftsQ	RHE_CH02842	cell division protein FtsQ/DivIB	Cell division protein FtsQ	Cell cycle control, cell division, chromosome partitioning	D	COG1589	GO:0005887; GO:0032153; GO:0043093; GO:0090529	cell division site [GO:0032153]; integral component of plasma membrane [GO:0005887]; cell septum assembly [GO:0090529]; FtsZ-dependent cytokinesis [GO:0043093]	cell septum assembly [GO:0090529]; FtsZ-dependent cytokinesis [GO:0043093]	cell division site [GO:0032153]; integral component of plasma membrane [GO:0005887]	-	Cell division septal protein FtsQ	K03589	WP_042118756.1	86358445	-	ABC91610	chromosome	NC_007761.1	2967018	2967950	-	310
RHE_RS19030	9414.52	32478.1	-4.55845	1	-1.78651	-	RHE_CH03722	sigma-54-dependent Fis family transcriptional regulator	Probable transcriptional regulator protein	Transcription	K	COG3284	GO:0005524; GO:0043565	ATP binding [GO:0005524]; sequence-specific DNA binding [GO:0043565]	-	-	ATP binding [GO:0005524]; sequence-specific DNA binding [GO:0043565]	Transcriptional regulator of acetoin/glycerol metabolism	-	WP_011426931.1	86359312	-	ABC92477	chromosome	NC_007761.1	3945009	3945968	+	319
RHE_RS07090	2550.46	8778.67	-3.30579	1	-1.78324	lepB	RHE_CH01389	signal peptidase I	Signal peptidase I (EC 3.4.21.89)	Intracellular trafficking, secretion, and vesicular transpor	U	COG0681	GO:0004252; GO:0016021	integral component of membrane [GO:0016021]; serine-type endopeptidase activity [GO:0004252]	-	integral component of membrane [GO:0016021]	serine-type endopeptidase activity [GO:0004252]	Signal peptidase I	K03100	WP_011424724.1	86357027	3.4.21.89	ABC90192	chromosome	NC_007761.1	1463267	1464010	+	247
RHE_RS21920	3930.89	13528.3	-4.98298	1	-1.78306	trbI	RHE_PA00169	IncP-type conjugal transfer protein TrbI	-	Intracellular trafficking, secretion, and vesicular transpor	U	COG2948	GO:0016021	integral component of membrane [GO:0016021]	-	integral component of membrane [GO:0016021]	-	Type IV secretory pathway, VirB10 components	K20533	WP_011427453.1	86359867	-	-	plasmid p42a	NC_007762.1	179970	181277	-	435
RHE_RS04760	1345.6	4619.83	-2.51741	1	-1.77959	-	RHE_CH00945	pyrophosphatase	Hypothetical conserved protein	Defense mechanisms	V	COG1694	-	-	-	-	-	NTP pyrophosphatase, house-cleaning of non-canonical NTPs	-	WP_011424292.1	86356591	-	ABC89756	chromosome	NC_007761.1	994389	994706	+	105
RHE_RS04100	896.892	3077.08	-2.559	1	-1.77856	ldtA ybiS	RHE_CH00814	L-D tranpeptidase	Hypothetical conserved protein	Cell wall/membrane/envelope biogenesis	M	COG1376	GO:0009252; GO:0016740	transferase activity [GO:0016740]; peptidoglycan biosynthetic process [GO:0009252]	peptidoglycan biosynthetic process [GO:0009252]	-	transferase activity [GO:0016740]	Lipoprotein-anchoring transpeptidase ErfK/SrfK	-	WP_011424164.1	86356460	-	ABC89625	chromosome	NC_007761.1	852938	853687	-	249
RHE_RS00515	568.123	1948.05	-2.51396	1	-1.77776	-	-	GIY-YIG nuclease family protein	-	-	-	-	-	-	-	-	-	-	-	WP_042117687.1	-	-	-	chromosome	NC_007761.1	111360	111653	+	97
RHE_RS16450	2561.07	8778.77	-3.34157	1	-1.77727	pssM	RHE_CH03215	polysaccharide pyruvyl transferase family protein	Ketal pyruvate transferase protein	-	-	-	GO:0016740	transferase activity [GO:0016740]	-	-	transferase activity [GO:0016740]	exopolysaccharide glucosyl ketal-pyruvate-transferase	K21154	WP_011426449.1	86358814	-	ABC91979	chromosome	NC_007761.1	3376695	3377597	+	300
RHE_RS19700	17337.6	59379.2	-7.07841	1	-1.77606	argI	RHE_CH03851	arginase	Arginase (EC 3.5.3.1)	Amino acid transport and metabolism	E	COG0010	GO:0000050; GO:0004053; GO:0006525; GO:0046872	arginase activity [GO:0004053]; metal ion binding [GO:0046872]; arginine metabolic process [GO:0006525]; urea cycle [GO:0000050]	arginine metabolic process [GO:0006525]; urea cycle [GO:0000050]	-	arginase activity [GO:0004053]; metal ion binding [GO:0046872]	Arginase family enzyme	K01476	WP_011427047.1	86359433	3.5.3.1	ABC92598	chromosome	NC_007761.1	4081285	4082220	+	311
RHE_RS03650	1877.13	6426.75	-2.90329	1	-1.77556	-	RHE_CH00721	phasin	Hypothetical conserved protein	Function unknown	S	COG5490	-	-	-	-	-	Uncharacterized protein	-	WP_011424084.1	86356372	-	ABC89537	chromosome	NC_007761.1	752055	752504	+	149
RHE_RS03360	933.353	3179.97	-3.57837	1	-1.76852	-	RHE_CH00664	MotE family protein	Hypothetical conserved protein	Cell motility	N	COG3334	-	-	-	-	-	Flagellar motility protein MotE, a chaperone for MotC folding	-	WP_042117895.1	86356315	-	ABC89480	chromosome	NC_007761.1	682613	683152	+	179
RHE_RS16345	1606.95	5473.38	-3.33678	1	-1.7681	ampC	RHE_CH03194	class C beta-lactamase	Beta-lactamase (EC 3.5.2.6)	Defense mechanisms	V	COG1680	GO:0008233; GO:0008800; GO:0017001; GO:0030288; GO:0046677	outer membrane-bounded periplasmic space [GO:0030288]; beta-lactamase activity [GO:0008800]; peptidase activity [GO:0008233]; antibiotic catabolic process [GO:0017001]; response to antibiotic [GO:0046677]	antibiotic catabolic process [GO:0017001]; response to antibiotic [GO:0046677]	outer membrane-bounded periplasmic space [GO:0030288]	beta-lactamase activity [GO:0008800]; peptidase activity [GO:0008233]	CubicO group peptidase, beta-lactamase class C family	K01467	WP_042118917.1	162329629	3.5.2.6	ABC91959	chromosome	NC_007761.1	3353716	3354864	+	382
RHE_RS11295	1049.83	3574.84	-3.31013	1	-1.76772	-	RHE_CH02209	transglutaminase-like cysteine peptidase	Hypothetical conserved protein	Posttranslational modification, protein turnover, chaperones	O	COG3672	-	-	-	-	-	Predicted transglutaminase-like cysteine proteinase	-	WP_011425471.1	86357825	-	ABC90990	chromosome	NC_007761.1	2313743	2314348	+	201
RHE_RS09305	784.089	2669.03	-2.74968	1	-1.76723	nagZ	RHE_CH01820	beta-N-acetylhexosaminidase	Probable beta-N-acetylhexosaminidase protein (EC 3.2.1.52)	Carbohydrate transport and metabolism	G	COG1472	GO:0004563; GO:0005975; GO:0102148	beta-N-acetylhexosaminidase activity [GO:0004563]; N-acetyl-beta-D-galactosaminidase activity [GO:0102148]; carbohydrate metabolic process [GO:0005975]	carbohydrate metabolic process [GO:0005975]	-	beta-N-acetylhexosaminidase activity [GO:0004563]; N-acetyl-beta-D-galactosaminidase activity [GO:0102148]	Periplasmic beta-glucosidase and related glycosidases	K01207	WP_042119237.1	86357448	3.2.1.52	ABC90613	chromosome	NC_007761.1	1908775	1909788	+	337
RHE_RS03890	589.857	2004.15	-2.78211	1	-1.76455	lpeA	RHE_CH00769	FkbM family methyltransferase	Lipolysaccharide tri-O-methyl-fucosylation protein (SAM-dependent methyltransferase protein)	Translation, ribosomal structure and biogenesis	J	COG2520	GO:0008168; GO:0032259	methyltransferase activity [GO:0008168]; methylation [GO:0032259]	methylation [GO:0032259]	-	methyltransferase activity [GO:0008168]	tRNA G37 N-methylase Trm5	-	WP_011424128.1	86356418	-	ABC89583	chromosome	NC_007761.1	807701	808561	+	286
RHE_RS19795	812.127	2749.3	-2.6697	1	-1.75929	-	-	hypothetical protein	-	-	-	-	-	-	-	-	-	-	-	WP_020922459.1	-	-	-	chromosome	NC_007761.1	4100531	4100770	-	79
RHE_RS02065	1348.27	4555.23	-2.45581	1	-1.75642	mcpX1	RHE_CH00408	HAMP domain-containing protein	Methyl-accepting chemotaxis protein	Cell motility; Signal transduction mechanisms	NT	COG0840	GO:0007165; GO:0016021	integral component of membrane [GO:0016021]; signal transduction [GO:0007165]	signal transduction [GO:0007165]	integral component of membrane [GO:0016021]	-	Methyl-accepting chemotaxis protein	K03406	WP_011423789.1	86356065	-	ABC89230	chromosome	NC_007761.1	421524	423878	-	784
RHE_RS11305	4607.75	15525.7	-4.29305	1	-1.75253	PBP6B	RHE_CH02211	D-alanyl-D-alanine carboxypeptidase	Probable serine-type D-Ala-D-Ala carboxypeptidase protein (EC 3.4.16.4)	Cell wall/membrane/envelope biogenesis	M	COG1686	GO:0008360; GO:0009002; GO:0009252; GO:0042834; GO:0071555	peptidoglycan binding [GO:0042834]; serine-type D-Ala-D-Ala carboxypeptidase activity [GO:0009002]; cell wall organization [GO:0071555]; peptidoglycan biosynthetic process [GO:0009252]; regulation of cell shape [GO:0008360]	cell wall organization [GO:0071555]; peptidoglycan biosynthetic process [GO:0009252]; regulation of cell shape [GO:0008360]	-	peptidoglycan binding [GO:0042834]; serine-type D-Ala-D-Ala carboxypeptidase activity [GO:0009002]	D-alanyl-D-alanine carboxypeptidase	K01286	WP_011425473.1	86357827	3.4.16.4	ABC90992	chromosome	NC_007761.1	2315465	2317042	+	525
RHE_RS04090	1696.71	5715.56	-2.64373	1	-1.75216	lpxQ	RHE_CH00812	porin family protein	Lipid A oxidase (Involved in formation of 2-aminogluconate) protein	Cell wall/membrane/envelope biogenesis	M	COG3637	-	-	-	-	-	Opacity protein and related surface antigens	K12980	WP_011424162.1	86356458	-	ABC89623	chromosome	NC_007761.1	851211	851885	-	224
RHE_RS09805	15994.4	53792.3	-9.77696	1	-1.74983	omp1	RHE_CH01920	outer membrane protein assembly factor BamA	Outer membrane protein assembly factor BamA	Cell wall/membrane/envelope biogenesis	M	COG4775	GO:0009279; GO:0016021; GO:0043165; GO:0051205	cell outer membrane [GO:0009279]; integral component of membrane [GO:0016021]; Gram-negative-bacterium-type cell outer membrane assembly [GO:0043165]; protein insertion into membrane [GO:0051205]	Gram-negative-bacterium-type cell outer membrane assembly [GO:0043165]; protein insertion into membrane [GO:0051205]	cell outer membrane [GO:0009279]; integral component of membrane [GO:0016021]	-	Outer membrane protein assembly factor BamA	K07277	WP_011425198.1	86357541	-	ABC90706	chromosome	NC_007761.1	2001189	2003528	+	779
RHE_RS03185	841.57	2830.24	-2.63748	1	-1.74977	-	RHE_CH00629	response regulator	Putative two-component response regulator protein	Signal transduction mechanisms	T	COG0784	GO:0000160	phosphorelay signal transduction system [GO:0000160]	phosphorelay signal transduction system [GO:0000160]	-	-	CheY chemotaxis protein or a CheY-like REC (receiver) domain	-	WP_011423994.1	86356280	-	ABC89445	chromosome	NC_007761.1	649688	650125	+	145
RHE_RS19285	1357.01	4559.73	-3.70179	1	-1.74851	-	RHE_CH03772	GNAT family N-acetyltransferase	Hypothetical conserved protein	Cell motility	N	COG5653	-	-	-	-	-	Acetyltransferase involved in cellulose biosynthesis, CelD/BcsL family	-	WP_011426973.1	86359356	-	ABC92521	chromosome	NC_007761.1	4000262	4001539	+	425
RHE_RS20305	5733.31	19244.6	-5.8647	1	-1.74701	ftsK2	RHE_CH03972	DNA translocase FtsK	Cell division protein	Cell cycle control, cell division, chromosome partitioning	D	COG1674	GO:0003677; GO:0005524; GO:0005886; GO:0007049; GO:0016021; GO:0051301	integral component of membrane [GO:0016021]; plasma membrane [GO:0005886]; ATP binding [GO:0005524]; DNA binding [GO:0003677]; cell cycle [GO:0007049]; cell division [GO:0051301]	cell cycle [GO:0007049]; cell division [GO:0051301]	integral component of membrane [GO:0016021]; plasma membrane [GO:0005886]	ATP binding [GO:0005524]; DNA binding [GO:0003677]	DNA segregation ATPase FtsK/SpoIIIE and related proteins	K03466	WP_011427163.1	86359552	-	ABC92717	chromosome	NC_007761.1	4196913	4199597	-	894
RHE_RS00900	1743.85	5851.68	-3.1982	1	-1.74657	-	RHE_CH00177	ABC transporter permease	Probable peptide ABC transporter, permease protein	Secondary metabolites biosynthesis, transport and catabolism	Q	COG4239	GO:0005886; GO:0016021; GO:0055085	integral component of membrane [GO:0016021]; plasma membrane [GO:0005886]; transmembrane transport [GO:0055085]	transmembrane transport [GO:0055085]	integral component of membrane [GO:0016021]; plasma membrane [GO:0005886]	-	ABC-type microcin C transport system, permease component YejE	K13895	WP_011423571.1	86355837	-	ABC89002	chromosome	NC_007761.1	192509	193657	+	382
RHE_RS24195	3134.69	10512.7	-4.95258	1	-1.74574	-	RHE_PE00035	ABC transporter ATP-binding protein	-	Defense mechanisms	V	COG1132	GO:0005524; GO:0016021; GO:0042626	integral component of membrane [GO:0016021]; ATP binding [GO:0005524]; ATPase-coupled transmembrane transporter activity [GO:0042626]	-	integral component of membrane [GO:0016021]	ATPase-coupled transmembrane transporter activity [GO:0042626]; ATP binding [GO:0005524]	ABC-type multidrug transport system, ATPase and permease component	K02021	WP_011427893.1	86360313	-	-	plasmid p42e	NC_007765.1	43344	46058	-	904
RHE_RS19010	840.315	2810.94	-2.60177	1	-1.74205	nrdH	RHE_CH03718	glutaredoxin-like protein NrdH	Glutaredoxin protein	Posttranslational modification, protein turnover, chaperones	O	COG0695	GO:0009055; GO:0015035; GO:0045454	electron transfer activity [GO:0009055]; protein disulfide oxidoreductase activity [GO:0015035]; cell redox homeostasis [GO:0045454]	cell redox homeostasis [GO:0045454]	-	electron transfer activity [GO:0009055]; protein disulfide oxidoreductase activity [GO:0015035]	Glutaredoxin	K06191	WP_010068756.1	86359308	-	ABC92473	chromosome	NC_007761.1	3939916	3940137	-	73
RHE_RS00875	1230.14	4100.52	-3.48788	1	-1.73698	glk	RHE_CH00172	glucokinase	Glucokinase (EC 2.7.1.2) (Glucose kinase)	Carbohydrate transport and metabolism	G	COG0837	GO:0004340; GO:0005524; GO:0005536; GO:0005737; GO:0006096	cytoplasm [GO:0005737]; ATP binding [GO:0005524]; glucokinase activity [GO:0004340]; glucose binding [GO:0005536]; glycolytic process [GO:0006096]	glycolytic process [GO:0006096]	cytoplasm [GO:0005737]	ATP binding [GO:0005524]; glucokinase activity [GO:0004340]; glucose binding [GO:0005536]	Glucokinase	K00845	WP_011423566.1	86355832	2.7.1.2	ABC88997	chromosome	NC_007761.1	186614	187639	-	341
RHE_RS09345	693.849	2308.84	-2.68859	1	-1.73447	pcm2	RHE_CH01828	protein-L-isoaspartate(D-aspartate) O-methyltransferase	Protein-L-isoaspartate O-methyltransferase protein (EC 2.1.1.77)	Posttranslational modification, protein turnover, chaperones	O	COG2518	GO:0004719	protein-L-isoaspartate (D-aspartate) O-methyltransferase activity [GO:0004719]	-	-	protein-L-isoaspartate (D-aspartate) O-methyltransferase activity [GO:0004719]	Protein-L-isoaspartate O-methyltransferase	K00573	WP_011425118.1	86357456	2.1.1.77	ABC90621	chromosome	NC_007761.1	1915389	1916042	+	217
RHE_RS07140	1138.58	3780.28	-2.8972	1	-1.73126	-	RHE_CH01399	hypothetical protein	Uncharacterized protein	-	-	-	-	-	-	-	-	-	-	WP_011424734.1	86357037	-	ABC90202	chromosome	NC_007761.1	1473343	1473684	+	113
RHE_RS04005	622.285	2062.59	-2.3747	1	-1.72881	-	RHE_CH00795	hypothetical protein	Uncharacterized protein	-	-	-	GO:0016021	integral component of membrane [GO:0016021]	-	integral component of membrane [GO:0016021]	-	-	-	WP_011424145.1	86356441	-	ABC89606	chromosome	NC_007761.1	834237	834791	+	184
RHE_RS19995	879.723	2909.26	-3.23654	1	-1.72553	guaA2	RHE_CH03909	glutamine amidotransferase	GMP synthase-glutamine amidotransferase protein	Nucleotide transport and metabolism	F	COG0518	GO:0006541; GO:0016740	transferase activity [GO:0016740]; glutamine metabolic process [GO:0006541]	glutamine metabolic process [GO:0006541]	-	transferase activity [GO:0016740]	GMP synthase - Glutamine amidotransferase domain	K01951	WP_041678776.1	86359490	-	ABC92655	chromosome	NC_007761.1	4140866	4141621	+	251
RHE_RS14565	2970.83	9824.33	-3.68299	1	-1.72549	ftsW	RHE_CH02848	putative lipid II flippase FtsW	Cell division protein	Cell cycle control, cell division, chromosome partitioning	D	COG0772	GO:0005886; GO:0008955; GO:0009252; GO:0016021; GO:0051301	integral component of membrane [GO:0016021]; plasma membrane [GO:0005886]; peptidoglycan glycosyltransferase activity [GO:0008955]; cell division [GO:0051301]; peptidoglycan biosynthetic process [GO:0009252]	cell division [GO:0051301]; peptidoglycan biosynthetic process [GO:0009252]	integral component of membrane [GO:0016021]; plasma membrane [GO:0005886]	peptidoglycan glycosyltransferase activity [GO:0008955]	Bacterial cell division protein FtsW, lipid II flippase	K03588	WP_011426093.1	86358451	-	ABC91616	chromosome	NC_007761.1	2973760	2974914	-	384
RHE_RS15425	1248.13	4119.96	-3.07498	1	-1.72286	proC	RHE_CH03015	pyrroline-5-carboxylate reductase	Pyrroline-5-carboxylate reductase (P5C reductase) (P5CR) (EC 1.5.1.2) (PCA reductase)	Amino acid transport and metabolism	E	COG0345	GO:0004735; GO:0005737; GO:0055129	cytoplasm [GO:0005737]; pyrroline-5-carboxylate reductase activity [GO:0004735]; L-proline biosynthetic process [GO:0055129]	L-proline biosynthetic process [GO:0055129]	cytoplasm [GO:0005737]	pyrroline-5-carboxylate reductase activity [GO:0004735]	Pyrroline-5-carboxylate reductase	K00286	WP_011426256.1	86358617	1.5.1.2	ABC91782	chromosome	NC_007761.1	3155667	3156494	-	275
RHE_RS26165	1244.07	4106.31	-2.87216	1	-1.72277	minC	RHE_PE00409	septum site-determining protein MinC	-	Cell cycle control, cell division, chromosome partitioning	D	COG0850	GO:0000902; GO:0000917; GO:1901891	cell morphogenesis [GO:0000902]; division septum assembly [GO:0000917]; regulation of cell septum assembly [GO:1901891]	cell morphogenesis [GO:0000902]; division septum assembly [GO:0000917]; regulation of cell septum assembly [GO:1901891]	-	-	Septum formation inhibitor MinC	K03610	WP_011428262.1	86360683	-	-	plasmid p42e	NC_007765.1	452969	453694	-	241
RHE_RS18505	6645.01	21931.1	-5.43939	1	-1.72263	-	RHE_CH03619	TRAP transporter substrate-binding protein	Probable TRAP mannitol/C4-dicarboxylate transporter, substrate-binding protein	Secondary metabolites biosynthesis, transport and catabolism	Q	COG4663	GO:0015849; GO:0031317; GO:0042597; GO:0043177; GO:0046872; GO:0055085	periplasmic space [GO:0042597]; tripartite ATP-independent periplasmic transporter complex [GO:0031317]; metal ion binding [GO:0046872]; organic acid binding [GO:0043177]; organic acid transport [GO:0015849]; transmembrane transport [GO:0055085]	organic acid transport [GO:0015849]; transmembrane transport [GO:0055085]	periplasmic space [GO:0042597]; tripartite ATP-independent periplasmic transporter complex [GO:0031317]	metal ion binding [GO:0046872]; organic acid binding [GO:0043177]	TRAP-type mannitol/chloroaromatic compound transport system, periplasmic component	-	WP_011426832.1	86359209	-	ABC92374	chromosome	NC_007761.1	3829653	3830759	-	368
RHE_RS00910	1301.95	4296.7	-3.41745	1	-1.72255	-	RHE_CH00179	glyoxylate/hydroxypyruvate reductase A	Probable hydroxyacid dehydrogenase protein	Coenzyme transport and metabolism; General function prediction only	HR	COG0111	GO:0051287; GO:0055114	NAD binding [GO:0051287]; oxidation-reduction process [GO:0055114]	oxidation-reduction process [GO:0055114]	-	NAD binding [GO:0051287]	Phosphoglycerate dehydrogenase or related dehydrogenase	K12972	WP_011423573.1	86355839	-	ABC89004	chromosome	NC_007761.1	195300	196259	+	319
RHE_RS24160	1759.61	5796.4	-3.24045	1	-1.7199	cyoC	RHE_PE00028	cytochrome o ubiquinol oxidase subunit III	-	Energy production and conversion	C	COG1845	GO:0004129; GO:0005886; GO:0008827; GO:0016021; GO:0019646	integral component of membrane [GO:0016021]; plasma membrane [GO:0005886]; cytochrome o ubiquinol oxidase activity [GO:0008827]; cytochrome-c oxidase activity [GO:0004129]; aerobic electron transport chain [GO:0019646]	aerobic electron transport chain [GO:0019646]	integral component of membrane [GO:0016021]; plasma membrane [GO:0005886]	cytochrome-c oxidase activity [GO:0004129]; cytochrome o ubiquinol oxidase activity [GO:0008827]	Heme/copper-type cytochrome/quinol oxidase, subunit 3	K02299	WP_011427887.1	86360306	-	-	plasmid p42e	NC_007765.1	36211	36831	-	206
RHE_RS04595	3465.63	11385.6	-4.13073	1	-1.71602	dxs	RHE_CH00913	1-deoxy-D-xylulose-5-phosphate synthase	1-deoxy-D-xylulose-5-phosphate synthase (EC 2.2.1.7) (1-deoxyxylulose-5-phosphate synthase) (DXP synthase) (DXPS)	Coenzyme transport and metabolism; Lipid transport and metabolism	HI	COG1154	GO:0000287; GO:0008661; GO:0009228; GO:0016114; GO:0030976; GO:0052865	1-deoxy-D-xylulose-5-phosphate synthase activity [GO:0008661]; magnesium ion binding [GO:0000287]; thiamine pyrophosphate binding [GO:0030976]; 1-deoxy-D-xylulose 5-phosphate biosynthetic process [GO:0052865]; terpenoid biosynthetic process [GO:0016114]; thiamine biosynthetic process [GO:0009228]	1-deoxy-D-xylulose 5-phosphate biosynthetic process [GO:0052865]; terpenoid biosynthetic process [GO:0016114]; thiamine biosynthetic process [GO:0009228]	-	1-deoxy-D-xylulose-5-phosphate synthase activity [GO:0008661]; magnesium ion binding [GO:0000287]; thiamine pyrophosphate binding [GO:0030976]	Deoxyxylulose-5-phosphate synthase	K01662	WP_011424260.1	86356559	2.2.1.7	ABC89724	chromosome	NC_007761.1	962175	964091	-	638
RHE_RS03570	1246.63	4094.1	-3.33366	1	-1.71551	glnA1	RHE_CH00706	glutamine synthetase	Glutamine synthetase protein (EC 6.3.1.2)	Amino acid transport and metabolism	E	COG0174	GO:0004356; GO:0006542; GO:0009399	glutamate-ammonia ligase activity [GO:0004356]; glutamine biosynthetic process [GO:0006542]; nitrogen fixation [GO:0009399]	glutamine biosynthetic process [GO:0006542]; nitrogen fixation [GO:0009399]	-	glutamate-ammonia ligase activity [GO:0004356]	Glutamine synthetase	K01915	WP_011424070.1	86356357	6.3.1.2	ABC89522	chromosome	NC_007761.1	727124	728560	-	478
RHE_RS18995	894.471	2935.78	-2.23301	1	-1.71464	nrdF	RHE_CH03715	class 1b ribonucleoside-diphosphate reductase subunit beta	Ribonucleoside-diphosphate reductase subunit beta (EC 1.17.4.1)	Nucleotide transport and metabolism	F	COG0208	GO:0004748; GO:0005971; GO:0006260; GO:0009263; GO:0046872	ribonucleoside-diphosphate reductase complex [GO:0005971]; metal ion binding [GO:0046872]; ribonucleoside-diphosphate reductase activity, thioredoxin disulfide as acceptor [GO:0004748]; deoxyribonucleotide biosynthetic process [GO:0009263]; DNA replication [GO:0006260]	deoxyribonucleotide biosynthetic process [GO:0009263]; DNA replication [GO:0006260]	ribonucleoside-diphosphate reductase complex [GO:0005971]	metal ion binding [GO:0046872]; ribonucleoside-diphosphate reductase activity, thioredoxin disulfide as acceptor [GO:0004748]	Ribonucleotide reductase beta subunit, ferritin-like domain	K00526	WP_011426925.1	86359305	1.17.4.1	ABC92470	chromosome	NC_007761.1	3936162	3937136	-	324
RHE_RS02965	298.924	979.154	-2.14843	1	-1.71176	yacG	RHE_CH00586	DNA gyrase inhibitor YacG	DNA gyrase inhibitor YacG	Replication, recombination and repair	L	COG3024	GO:0006355; GO:0008270; GO:0008657	DNA topoisomerase type II (double strand cut, ATP-hydrolyzing) inhibitor activity [GO:0008657]; zinc ion binding [GO:0008270]; regulation of transcription, DNA-templated [GO:0006355]	regulation of transcription, DNA-templated [GO:0006355]	-	DNA topoisomerase type II (double strand cut, ATP-hydrolyzing) inhibitor activity [GO:0008657]; zinc ion binding [GO:0008270]	Endogenous inhibitor of DNA gyrase, YacG/DUF329 family	K09862	WP_011423952.1	86356238	-	ABC89403	chromosome	NC_007761.1	607476	607688	+	70
RHE_RS11985	890.786	2916.55	-2.7118	1	-1.71111	-	RHE_CH02346	membrane integrity-associated transporter subunit PqiC	Putative ABC transporter protein	General function prediction only	R	COG3218	-	-	-	-	-	ABC-type uncharacterized transport system, auxiliary component	K18480	WP_011425605.1	86357961	-	ABC91126	chromosome	NC_007761.1	2451233	2451844	-	203
RHE_RS16995	1430.47	4682.58	-3.57884	1	-1.71081	braG	RHE_CH03323	ABC transporter ATP-binding protein	Amino acid ABC transporter, ATP-binding protein	Amino acid transport and metabolism	E	COG0410	GO:0005524; GO:0015658; GO:0016887	ATP binding [GO:0005524]; ATPase activity [GO:0016887]; branched-chain amino acid transmembrane transporter activity [GO:0015658]	-	-	ATPase activity [GO:0016887]; ATP binding [GO:0005524]; branched-chain amino acid transmembrane transporter activity [GO:0015658]	ABC-type branched-chain amino acid transport system, ATPase component	K01996	WP_042119314.1	86358921	-	ABC92086	chromosome	NC_007761.1	3488672	3489400	-	242
RHE_RS19445	950.169	3108.93	-3.0494	1	-1.71016	ftsX	RHE_CH03803	ABC transporter permease	Cell division protein	Cell cycle control, cell division, chromosome partitioning	D	COG2177	GO:0016021; GO:0051301	integral component of membrane [GO:0016021]; cell division [GO:0051301]	cell division [GO:0051301]	integral component of membrane [GO:0016021]	-	Cell division protein FtsX	K09811	WP_041678767.1	86359386	-	ABC92551	chromosome	NC_007761.1	4029507	4030526	+	339
RHE_RS11170	4516.1	14769.2	-4.56402	1	-1.70944	pyrG	RHE_CH02184	CTP synthase	CTP synthase (EC 6.3.4.2) (Cytidine 5'-triphosphate synthase) (Cytidine triphosphate synthetase) (CTP synthetase) (CTPS) (UTP--ammonia ligase)	Nucleotide transport and metabolism	F	COG0504	GO:0003883; GO:0005524; GO:0006541; GO:0044210; GO:0046872	ATP binding [GO:0005524]; CTP synthase activity [GO:0003883]; metal ion binding [GO:0046872]; 'de novo' CTP biosynthetic process [GO:0044210]; glutamine metabolic process [GO:0006541]	'de novo' CTP biosynthetic process [GO:0044210]; glutamine metabolic process [GO:0006541]	-	ATP binding [GO:0005524]; CTP synthase activity [GO:0003883]; metal ion binding [GO:0046872]	CTP synthase (UTP-ammonia lyase)	K01937	WP_011425446.1	86357800	6.3.4.2	ABC90965	chromosome	NC_007761.1	2289575	2291203	-	542
RHE_RS26160	2337.88	7617.44	-3.09962	1	-1.7041	minD	RHE_PE00408	septum site-determining protein MinD	-	Cell cycle control, cell division, chromosome partitioning	D	COG2894	GO:0005524; GO:0016887; GO:0051301	ATP binding [GO:0005524]; ATPase activity [GO:0016887]; cell division [GO:0051301]	cell division [GO:0051301]	-	ATPase activity [GO:0016887]; ATP binding [GO:0005524]	Septum formation inhibitor-activating ATPase MinD	K03609	WP_011428261.1	86360682	-	-	plasmid p42e	NC_007765.1	452122	452937	-	271
RHE_RS08215	4111.03	13358.3	-4.37078	1	-1.70017	nuoD1	RHE_CH01606	NADH-quinone oxidoreductase subunit D	NADH-quinone oxidoreductase subunit D 1 (EC 7.1.1.-) (NADH dehydrogenase I subunit D 1) (NDH-1 subunit D 1)	Energy production and conversion	C	COG0649	GO:0005886; GO:0048038; GO:0050136; GO:0051287	plasma membrane [GO:0005886]; NAD binding [GO:0051287]; NADH dehydrogenase (quinone) activity [GO:0050136]; quinone binding [GO:0048038]	-	plasma membrane [GO:0005886]	NAD binding [GO:0051287]; NADH dehydrogenase (quinone) activity [GO:0050136]; quinone binding [GO:0048038]	NADH:ubiquinone oxidoreductase 49 kD subunit (chain D)	K00333	WP_011424925.1	86357240	7.1.1.-	ABC90405	chromosome	NC_007761.1	1685131	1686321	+	396
RHE_RS03530	1737.08	5641.62	-3.0998	1	-1.69944	aglG	RHE_CH00698	carbohydrate ABC transporter permease	Alpha-glucoside ABC transporter, permease protein	Carbohydrate transport and metabolism	G	COG0395	GO:0005886; GO:0016021; GO:0055085	integral component of membrane [GO:0016021]; plasma membrane [GO:0005886]; transmembrane transport [GO:0055085]	transmembrane transport [GO:0055085]	integral component of membrane [GO:0016021]; plasma membrane [GO:0005886]	-	ABC-type glycerol-3-phosphate transport system, permease component	K10234	WP_011424062.1	86356349	-	ABC89514	chromosome	NC_007761.1	717028	718191	+	387
RHE_RS07415	714.934	2320.84	-2.72453	1	-1.69876	lptG	RHE_CH01453	LPS export ABC transporter permease LptG	Putative permease protein	Cell wall/membrane/envelope biogenesis; Cell motility	MN	COG0795	GO:0043190; GO:0055085	ATP-binding cassette (ABC) transporter complex [GO:0043190]; transmembrane transport [GO:0055085]	transmembrane transport [GO:0055085]	ATP-binding cassette (ABC) transporter complex [GO:0043190]	-	Lipopolysaccharide export LptBFGC system, permease protein LptF	K11720	WP_011424786.1	86357091	-	ABC90256	chromosome	NC_007761.1	1524571	1525659	-	362
RHE_RS20020	3196.6	10374.9	-3.01752	1	-1.69848	-	RHE_CH03914	GNAT family N-acetyltransferase	Putative acetyltransferase protein	Translation, ribosomal structure and biogenesis	J	COG0456	GO:0008080	N-acetyltransferase activity [GO:0008080]	-	-	N-acetyltransferase activity [GO:0008080]	Ribosomal protein S18 acetylase RimI and related acetyltransferases	-	WP_011427107.1	86359495	-	ABC92660	chromosome	NC_007761.1	4144309	4144815	-	168
RHE_RS03305	2168.55	7033.26	-3.2874	1	-1.69746	fliM	RHE_CH00653	flagellar motor switch protein FliM	Flagellar C-ring protein	Cell motility	N	COG1868	GO:0005886; GO:0006935; GO:0097588	plasma membrane [GO:0005886]; archaeal or bacterial-type flagellum-dependent cell motility [GO:0097588]; chemotaxis [GO:0006935]	archaeal or bacterial-type flagellum-dependent cell motility [GO:0097588]; chemotaxis [GO:0006935]	plasma membrane [GO:0005886]	-	Flagellar motor switch protein FliM	K02416	WP_011424018.1	86356304	-	ABC89469	chromosome	NC_007761.1	674113	675063	-	316
RHE_RS11465	1228.96	3985.44	-2.31429	1	-1.6973	gcvH	RHE_CH02242	glycine cleavage system protein GcvH	Glycine cleavage system H protein	Amino acid transport and metabolism	E	COG0509	GO:0005960; GO:0019464	glycine cleavage complex [GO:0005960]; glycine decarboxylation via glycine cleavage system [GO:0019464]	glycine decarboxylation via glycine cleavage system [GO:0019464]	glycine cleavage complex [GO:0005960]	-	Glycine cleavage system H protein (lipoate-binding)	K02437	WP_011425503.1	86357857	-	ABC91022	chromosome	NC_007761.1	2342218	2342580	+	120
RHE_RS09975	1026.91	3322.87	-2.14145	1	-1.69412	hfq	RHE_CH01954	RNA chaperone Hfq	RNA-binding protein Hfq	Signal transduction mechanisms	T	COG1923	GO:0003723; GO:0006355	RNA binding [GO:0003723]; regulation of transcription, DNA-templated [GO:0006355]	regulation of transcription, DNA-templated [GO:0006355]	-	RNA binding [GO:0003723]	sRNA-binding regulator protein Hfq	K03666	WP_003539403.1	86357575	-	ABC90740	chromosome	NC_007761.1	2038849	2039091	+	80
RHE_RS19535	3482.76	11244.5	-4.00622	1	-1.69091	cobS	RHE_CH03821	cobaltochelatase subunit CobS	Cobalamin biosynthesis protein	General function prediction only	R	COG0714	GO:0005524; GO:0016887	ATP binding [GO:0005524]; ATPase activity [GO:0016887]	-	-	ATPase activity [GO:0016887]; ATP binding [GO:0005524]	MoxR-like ATPase	K09882	WP_004679595.1	86359404	-	ABC92569	chromosome	NC_007761.1	4045105	4046097	-	330
RHE_RS00695	1258.11	4055.51	-3.32105	1	-1.68862	-	RHE_CH00135	adenosine kinase	Probable sugar kinase protein	Carbohydrate transport and metabolism	G	COG0524	GO:0000166; GO:0016301; GO:0016773	kinase activity [GO:0016301]; nucleotide binding [GO:0000166]; phosphotransferase activity, alcohol group as acceptor [GO:0016773]	-	-	kinase activity [GO:0016301]; nucleotide binding [GO:0000166]; phosphotransferase activity, alcohol group as acceptor [GO:0016773]	Sugar or nucleoside kinase, ribokinase family	-	WP_011423529.1	86355795	-	ABC88960	chromosome	NC_007761.1	145313	146305	+	330
RHE_RS07095	1054.42	3394.36	-2.47451	1	-1.68669	rnc	RHE_CH01390	ribonuclease III	Ribonuclease 3 (EC 3.1.26.3) (Ribonuclease III) (RNase III)	Transcription	K	COG0571	GO:0004525; GO:0005737; GO:0006364; GO:0006397; GO:0008033; GO:0016075; GO:0019843; GO:0046872	cytoplasm [GO:0005737]; metal ion binding [GO:0046872]; ribonuclease III activity [GO:0004525]; rRNA binding [GO:0019843]; mRNA processing [GO:0006397]; rRNA catabolic process [GO:0016075]; rRNA processing [GO:0006364]; tRNA processing [GO:0008033]	mRNA processing [GO:0006397]; rRNA catabolic process [GO:0016075]; rRNA processing [GO:0006364]; tRNA processing [GO:0008033]	cytoplasm [GO:0005737]	metal ion binding [GO:0046872]; ribonuclease III activity [GO:0004525]; rRNA binding [GO:0019843]	dsRNA-specific ribonuclease	K03685	WP_011424725.1	86357028	3.1.26.3	ABC90193	chromosome	NC_007761.1	1464007	1464726	+	239
RHE_RS13550	1019.79	3277.74	-2.67761	1	-1.68442	-	RHE_CH02647	methyltransferase domain-containing protein	Probable menaquinone biosynthesis methyltransferase protein	Coenzyme transport and metabolism	H	COG2226	GO:0008168; GO:0032259	methyltransferase activity [GO:0008168]; methylation [GO:0032259]	methylation [GO:0032259]	-	methyltransferase activity [GO:0008168]	Ubiquinone/menaquinone biosynthesis C-methylase UbiE	-	WP_020921657.1	86358253	-	ABC91418	chromosome	NC_007761.1	2759518	2760690	+	390
RHE_RS21165	1515.09	4861.97	-2.64152	1	-1.68213	-	RHE_PA00012	TIR domain-containing protein	-	-	-	-	-	-	-	-	-	-	-	WP_042119579.1	-	-	-	plasmid p42a	NC_007762.1	15202	15573	-	123
RHE_RS14455	903.758	2899.07	-3.1275	1	-1.68158	-	RHE_CH02826	AzlD family protein	Hypothetical conserved membrane protein	Function unknown	S	COG4541	GO:0016021	integral component of membrane [GO:0016021]	-	integral component of membrane [GO:0016021]	-	Uncharacterized membrane protein	-	WP_011426071.1	86358429	-	ABC91594	chromosome	NC_007761.1	2947419	2947727	+	102
RHE_RS30860	8300.34	26622.7	-4.02234	1	-1.68142	-	RHE_PD00291	FixH family protein	-	Inorganic ion transport and metabolism	P	COG5456	GO:0016021	integral component of membrane [GO:0016021]	-	integral component of membrane [GO:0016021]	-	Nitrogen fixation protein FixH	-	WP_011053472.1	21492677	-	-	plasmid symbiotic plasmid p42d	NC_004041.2	306974	307459	-	161
RHE_RS18390	6218.1	19898.7	-4.49852	1	-1.67813	-	-	alpha-D-glucose phosphate-specific phosphoglucomutase	-	-	-	-	-	-	-	-	-	-	-	WP_011426812.1	-	-	-	chromosome	NC_007761.1	3801250	3802881	+	543
RHE_RS31390	347.649	1111.88	-1.98469	1	-1.6773	-	RHE_CH00750	acyltransferase	Probable acetyltransferase protein (EC 2.3.1.79)	General function prediction only	R	COG0110	GO:0008925	maltose O-acetyltransferase activity [GO:0008925]	-	-	maltose O-acetyltransferase activity [GO:0008925]	Acetyltransferase (isoleucine patch superfamily)	K00661	WP_073990362.1	86356399	2.3.1.79	ABC89564	chromosome	NC_007761.1	786877	787494	+	205
RHE_RS09340	1321.37	4225.23	-2.81415	1	-1.677	surE	RHE_CH01827	5'/3'-nucleotidase SurE	5'-nucleotidase SurE (EC 3.1.3.5) (Nucleoside 5'-monophosphate phosphohydrolase)	Replication, recombination and repair	L	COG0496	GO:0000166; GO:0005737; GO:0008253; GO:0046872	cytoplasm [GO:0005737]; 5'-nucleotidase activity [GO:0008253]; metal ion binding [GO:0046872]; nucleotide binding [GO:0000166]	-	cytoplasm [GO:0005737]	5'-nucleotidase activity [GO:0008253]; metal ion binding [GO:0046872]; nucleotide binding [GO:0000166]	Broad specificity polyphosphatase and 5'/3'-nucleotidase SurE	K03787	WP_011425117.1	86357455	3.1.3.5	ABC90620	chromosome	NC_007761.1	1914619	1915392	+	257
RHE_RS24145	788.069	2517.21	-2.55264	1	-1.67543	-	RHE_PE00025	acyltransferase	-	Cell wall/membrane/envelope biogenesis	M	COG1835	GO:0016021; GO:0016747	integral component of membrane [GO:0016021]; transferase activity, transferring acyl groups other than amino-acyl groups [GO:0016747]	-	integral component of membrane [GO:0016021]	transferase activity, transferring acyl groups other than amino-acyl groups [GO:0016747]	Peptidoglycan/LPS O-acetylase OafA/YrhL, contains acyltransferase and SGNH-hydrolase domains	-	WP_011427884.1	86360303	-	-	plasmid p42e	NC_007765.1	33757	34902	-	381
RHE_RS07100	744.312	2370.1	-3.00762	1	-1.67097	era	RHE_CH01391	GTPase Era	GTPase Era	Translation, ribosomal structure and biogenesis	J	COG1159	GO:0003924; GO:0005525; GO:0005737; GO:0005886; GO:0042274; GO:0070181	cytoplasm [GO:0005737]; plasma membrane [GO:0005886]; GTP binding [GO:0005525]; GTPase activity [GO:0003924]; small ribosomal subunit rRNA binding [GO:0070181]; ribosomal small subunit biogenesis [GO:0042274]	ribosomal small subunit biogenesis [GO:0042274]	cytoplasm [GO:0005737]; plasma membrane [GO:0005886]	GTPase activity [GO:0003924]; GTP binding [GO:0005525]; small ribosomal subunit rRNA binding [GO:0070181]	GTPase Era, involved in 16S rRNA processing	K03595	WP_011424726.1	86357029	-	ABC90194	chromosome	NC_007761.1	1464734	1465675	+	313
RHE_RS13545	596.917	1899.41	-2.63806	1	-1.66995	-	RHE_CH02646	hypothetical protein	Hypothetical conserved protein	-	-	-	-	-	-	-	-	-	-	WP_041678685.1	86358252	-	ABC91417	chromosome	NC_007761.1	2759015	2759521	+	168
RHE_RS04755	4246.47	13504.9	-4.6994	1	-1.66914	dacF1	RHE_CH00944	D-alanyl-D-alanine carboxypeptidase	D-alanyl-D-alanine carboxypeptidase protein (EC 3.4.16.4)	Cell wall/membrane/envelope biogenesis	M	COG1686	GO:0008360; GO:0009002; GO:0009252; GO:0042834; GO:0071555	peptidoglycan binding [GO:0042834]; serine-type D-Ala-D-Ala carboxypeptidase activity [GO:0009002]; cell wall organization [GO:0071555]; peptidoglycan biosynthetic process [GO:0009252]; regulation of cell shape [GO:0008360]	cell wall organization [GO:0071555]; peptidoglycan biosynthetic process [GO:0009252]; regulation of cell shape [GO:0008360]	-	peptidoglycan binding [GO:0042834]; serine-type D-Ala-D-Ala carboxypeptidase activity [GO:0009002]	D-alanyl-D-alanine carboxypeptidase	K07258	WP_042119175.1	86356590	3.4.16.4	ABC89755	chromosome	NC_007761.1	993029	994312	+	427
RHE_RS05920	2281.75	7244.95	-3.00055	1	-1.66683	-	RHE_CH01155	glutathione S-transferase family protein	glutathione S-transferase family protein	-	-	-	-	-	-	-	-	-	-	WP_016734444.1	-	-	-	chromosome	NC_007761.1	1207450	1208112	-	663
RHE_RS20725	15818.8	50216.7	-7.11753	1	-1.66653	-	RHE_CH04055	aldehyde dehydrogenase family protein	Probable aldehyde dehydrogenase protein (EC 1.2.1.3)	Energy production and conversion	C	COG1012	GO:0004029; GO:0043878	aldehyde dehydrogenase (NAD+) activity [GO:0004029]; glyceraldehyde-3-phosphate dehydrogenase (NAD+) (non-phosphorylating) activity [GO:0043878]	-	-	aldehyde dehydrogenase (NAD+) activity [GO:0004029]; glyceraldehyde-3-phosphate dehydrogenase (NAD+) (non-phosphorylating) activity [GO:0043878]	Acyl-CoA reductase or other NAD-dependent aldehyde dehydrogenase	K00128	WP_011427241.1	86359634	1.2.1.3	ABC92799	chromosome	NC_007761.1	4297643	4299181	+	512
RHE_RS11310	673.982	2134.54	-2.64244	1	-1.66314	-	RHE_CH02212	hypothetical protein	Hypothetical conserved protein	-	-	-	-	-	-	-	-	-	-	WP_011425474.1	86357828	-	ABC90993	chromosome	NC_007761.1	2317155	2317430	+	91
RHE_RS26990	1031.01	3264.49	-3.07734	1	-1.66279	-	RHE_PF00108	DNA cytosine methyltransferase	-	Replication, recombination and repair	L	COG0270	GO:0003886; GO:0009307	DNA (cytosine-5-)-methyltransferase activity [GO:0003886]; DNA restriction-modification system [GO:0009307]	DNA restriction-modification system [GO:0009307]	-	DNA (cytosine-5-)-methyltransferase activity [GO:0003886]	Site-specific DNA-cytosine methylase	K00558	WP_011428418.1	86360841	-	-	plasmid p42f	NC_007766.1	117472	118986	+	504
RHE_RS06785	4695.4	14833.6	-3.89815	1	-1.65955	amn	RHE_CH01327	AMP nucleosidase	AMP nucleosidase (EC 3.2.2.4)	Nucleotide transport and metabolism	F	COG0775	GO:0008714; GO:0009116; GO:0044209	AMP nucleosidase activity [GO:0008714]; AMP salvage [GO:0044209]; nucleoside metabolic process [GO:0009116]	AMP salvage [GO:0044209]; nucleoside metabolic process [GO:0009116]	-	AMP nucleosidase activity [GO:0008714]	Nucleoside phosphorylase	K01241	WP_011424666.1	86356967	3.2.2.4	ABC90132	chromosome	NC_007761.1	1384653	1386155	-	500
RHE_RS20520	680.689	2143.38	-2.89265	1	-1.65482	-	RHE_CH04013	DUF1868 domain-containing protein	Hypothetical conserved protein	Function unknown	S	COG5255	-	-	-	-	-	Uncharacterized protein	-	WP_011427201.1	86359592	-	ABC92757	chromosome	NC_007761.1	4250200	4250922	+	240
RHE_RS20370	1693.43	5329.54	-3.12755	1	-1.65406	galE3	RHE_CH03985	UDP-glucose 4-epimerase GalE	UDP-glucose 4-epimerase protein (EC 5.1.3.2)	Cell wall/membrane/envelope biogenesis	M	COG1087	GO:0003978; GO:0006012	UDP-glucose 4-epimerase activity [GO:0003978]; galactose metabolic process [GO:0006012]	galactose metabolic process [GO:0006012]	-	UDP-glucose 4-epimerase activity [GO:0003978]	UDP-glucose 4-epimerase	K01784	WP_011427173.1	86359564	5.1.3.2	ABC92729	chromosome	NC_007761.1	4208473	4209456	+	327
RHE_RS07850	742.935	2336.18	-2.62705	1	-1.65284	bcsN	RHE_CH01538	incomplete	cellulose biosynthesis protein BcsN	-	-	-	-	-	-	-	-	-	-	WP_003547240.1	-	-	ABC90341	chromosome	NC_007761.1	1616080	1616640	+	254
RHE_RS03325	545.847	1714.89	-2.32689	1	-1.65154	-	RHE_CH00657	hypothetical protein	Hypothetical conserved membrane protein	-	-	-	GO:0016021	integral component of membrane [GO:0016021]	-	integral component of membrane [GO:0016021]	-	-	-	WP_011424022.1	86356308	-	ABC89473	chromosome	NC_007761.1	678328	678870	+	180
RHE_RS21965	17558.6	55021.7	-7.18692	1	-1.64782	-	RHE_PA00177	TrbC/VirB2 family protein	-	Intracellular trafficking, secretion, and vesicular transpor	U	COG3838	GO:0016021	integral component of membrane [GO:0016021]	-	integral component of membrane [GO:0016021]	-	Type IV secretory pathway, VirB2 components (pilins)	K20528	WP_011427461.1	86359875	-	-	plasmid p42a	NC_007762.1	188147	188530	-	127
RHE_RS09635	2392.21	7490.46	-2.99443	1	-1.64671	cspA3	RHE_CH01885	CspA family cold shock protein	Cold shock protein	Transcription	K	COG1278	GO:0003676	nucleic acid binding [GO:0003676]	-	-	nucleic acid binding [GO:0003676]	Cold shock protein, CspA family	K03704	WP_011425169.1	86357508	-	ABC90673	chromosome	NC_007761.1	1968526	1969104	+	192
RHE_RS03945	620.23	1940.5	-2.52225	1	-1.64555	-	RHE_CH00781	hypothetical protein	Uncharacterized protein	-	-	-	-	-	-	-	-	-	-	WP_011424134.1	86356430	-	ABC89595	chromosome	NC_007761.1	819137	820168	-	343
RHE_RS29070	57547	180012	-7.29745	1	-1.64528	ccoN	RHE_PF00507	frameshifted	-	Posttranslational modification, protein turnover, chaperones	C	COG3278	GO:0004129; GO:0006119; GO:0009060; GO:0016021; GO:0020037; GO:0045278; GO:0046872	integral component of membrane [GO:0016021]; plasma membrane respiratory chain complex IV [GO:0045278]; cytochrome-c oxidase activity [GO:0004129]; heme binding [GO:0020037]; metal ion binding [GO:0046872]; aerobic respiration [GO:0009060]; oxidative phosphorylation [GO:0006119]	aerobic respiration [GO:0009060]; oxidative phosphorylation [GO:0006119]	integral component of membrane [GO:0016021]; plasma membrane respiratory chain complex IV [GO:0045278]	cytochrome-c oxidase activity [GO:0004129]; heme binding [GO:0020037]; metal ion binding [GO:0046872]	Cbb3-type cytochrome oxidase, subunit 1	K00404	WP_003549660.1	86361236	-	-	plasmid p42f	NC_007766.1	570563	572183	-	585
RHE_RS15520	841.31	2627.55	-2.98554	1	-1.64301	-	RHE_CH03034	MaoC family dehydratase	Putative enoyl-CoA hydratase protein	Lipid transport and metabolism	I	COG2030	-	-	-	-	-	Acyl dehydratase	-	WP_011426274.1	86358636	-	ABC91801	chromosome	NC_007761.1	3174628	3175095	+	155
RHE_RS09405	6855.98	21361.6	-6.09753	1	-1.63958	tig	RHE_CH01842	trigger factor	Trigger factor (TF) (EC 5.2.1.8) (PPIase)	Posttranslational modification, protein turnover, chaperones	O	COG0544	GO:0003755; GO:0005737; GO:0006457; GO:0007049; GO:0015031; GO:0051301	cytoplasm [GO:0005737]; peptidyl-prolyl cis-trans isomerase activity [GO:0003755]; cell cycle [GO:0007049]; cell division [GO:0051301]; protein folding [GO:0006457]; protein transport [GO:0015031]	cell cycle [GO:0007049]; cell division [GO:0051301]; protein folding [GO:0006457]; protein transport [GO:0015031]	cytoplasm [GO:0005737]	peptidyl-prolyl cis-trans isomerase activity [GO:0003755]	FKBP-type peptidyl-prolyl cis-trans isomerase (trigger factor)	K03545	WP_011425130.1	86357469	5.2.1.8	ABC90634	chromosome	NC_007761.1	1928787	1930271	+	494
RHE_RS14600	936.857	2918.5	-2.91341	1	-1.63932	rsmH	RHE_CH02855	16S rRNA (cytosine(1402)-N(4))-methyltransferase RsmH	Ribosomal RNA small subunit methyltransferase H (EC 2.1.1.199) (16S rRNA m(4)C1402 methyltransferase) (rRNA (cytosine-N(4)-)-methyltransferase RsmH)	Translation, ribosomal structure and biogenesis	J	COG0275	GO:0005737; GO:0070475; GO:0071424	cytoplasm [GO:0005737]; rRNA (cytosine-N4-)-methyltransferase activity [GO:0071424]; rRNA base methylation [GO:0070475]	rRNA base methylation [GO:0070475]	cytoplasm [GO:0005737]	rRNA (cytosine-N4-)-methyltransferase activity [GO:0071424]	16S rRNA C1402 N4-methylase RsmH	K03438	WP_011426100.1	86358458	2.1.1.199	ABC91623	chromosome	NC_007761.1	2982651	2983676	-	341
RHE_RS00070	1011.94	3151.86	-2.81376	1	-1.63908	-	RHE_CH00013	nitroreductase family protein	Probable oxidoreductase protein	Energy production and conversion	C	COG0778	GO:0016491	oxidoreductase activity [GO:0016491]	-	-	oxidoreductase activity [GO:0016491]	Nitroreductase	-	WP_011423419.1	86355682	-	ABC88847	chromosome	NC_007761.1	10772	11371	-	199
RHE_RS09795	1306.91	4069.43	-2.53718	1	-1.63866	cdsAch	RHE_CH01918	phosphatidate cytidylyltransferase	Phosphatidate cytidylyltransferase (EC 2.7.7.41)	Lipid transport and metabolism	I	COG0575	GO:0004605; GO:0016021; GO:0016024	integral component of membrane [GO:0016021]; phosphatidate cytidylyltransferase activity [GO:0004605]; CDP-diacylglycerol biosynthetic process [GO:0016024]	CDP-diacylglycerol biosynthetic process [GO:0016024]	integral component of membrane [GO:0016021]	phosphatidate cytidylyltransferase activity [GO:0004605]	CDP-diglyceride synthetase	K00981	WP_011425196.1	86357539	2.7.7.41	ABC90704	chromosome	NC_007761.1	1999000	1999830	+	276
RHE_RS26995	487.48	1515.38	-2.34149	1	-1.63627	-	RHE_PF00109	hypothetical protein	-	-	-	-	-	-	-	-	-	-	-	WP_011428419.1	86360842	-	-	plasmid p42f	NC_007766.1	118986	119567	+	193
RHE_RS09555	1606.29	4982.28	-2.94186	1	-1.63307	accBch	RHE_CH01870	acetyl-CoA carboxylase biotin carboxyl carrier protein	Biotin carboxyl carrier protein of acetyl-CoA carboxylase	Coenzyme transport and metabolism; Lipid transport and metabolism	HI	COG0511	GO:0003989; GO:0006633; GO:0009317	acetyl-CoA carboxylase complex [GO:0009317]; acetyl-CoA carboxylase activity [GO:0003989]; fatty acid biosynthetic process [GO:0006633]	fatty acid biosynthetic process [GO:0006633]	acetyl-CoA carboxylase complex [GO:0009317]	acetyl-CoA carboxylase activity [GO:0003989]	Biotin carboxyl carrier protein	K02160	WP_011425157.1	86357496	-	ABC90661	chromosome	NC_007761.1	1953613	1954089	-	158
RHE_RS19005	564.121	1749.31	-2.23303	1	-1.63271	nrdI	RHE_CH03717	class Ib ribonucleoside-diphosphate reductase assembly flavoprotein NrdI	Protein NrdI	Nucleotide transport and metabolism	F	COG1780	GO:0006464; GO:0010181	FMN binding [GO:0010181]; cellular protein modification process [GO:0006464]	cellular protein modification process [GO:0006464]	-	FMN binding [GO:0010181]	Protein involved in ribonucleotide reduction	K03647	WP_011426927.1	86359307	-	ABC92472	chromosome	NC_007761.1	3939495	3939899	-	134
RHE_RS02960	884.793	2740.77	-2.92265	1	-1.63117	-	RHE_CH00585	Maf-like protein	dTTP/UTP pyrophosphatase (dTTPase/UTPase) (EC 3.6.1.9) (Nucleoside triphosphate pyrophosphatase) (Nucleotide pyrophosphatase) (Nucleotide PPase)	-	-	-	GO:0005737; GO:0009117; GO:0035529; GO:0036218	cytoplasm [GO:0005737]; dTTP diphosphatase activity [GO:0036218]; NADH pyrophosphatase activity [GO:0035529]; nucleotide metabolic process [GO:0009117]	nucleotide metabolic process [GO:0009117]	cytoplasm [GO:0005737]	dTTP diphosphatase activity [GO:0036218]; NADH pyrophosphatase activity [GO:0035529]	septum formation protein	K06287	WP_011423951.1	-	3.6.1.9	ABC89402	chromosome	NC_007761.1	606719	607339	+	206
RHE_RS12970	3569.39	11054	-4.45044	1	-1.63082	-	RHE_CH02537	mechanosensitive ion channel family protein	Probable mechanosensitive channel protein	Cell wall/membrane/envelope biogenesis	M	COG3264	GO:0005886; GO:0016021; GO:0055085	integral component of membrane [GO:0016021]; plasma membrane [GO:0005886]; transmembrane transport [GO:0055085]	transmembrane transport [GO:0055085]	integral component of membrane [GO:0016021]; plasma membrane [GO:0005886]	-	Small-conductance mechanosensitive channel	K05802	WP_041678679.1	86358147	-	ABC91312	chromosome	NC_007761.1	2645026	2647548	-	840
RHE_RS04205	3244.05	10044.3	-3.7256	1	-1.63051	rluB	RHE_CH00835	pseudouridine synthase	Pseudouridine synthase (EC 5.4.99.-)	Translation, ribosomal structure and biogenesis	J	COG1187	GO:0001522; GO:0003723; GO:0009982; GO:0016829	lyase activity [GO:0016829]; pseudouridine synthase activity [GO:0009982]; RNA binding [GO:0003723]; pseudouridine synthesis [GO:0001522]	pseudouridine synthesis [GO:0001522]	-	lyase activity [GO:0016829]; pseudouridine synthase activity [GO:0009982]; RNA binding [GO:0003723]	16S rRNA U516 pseudouridylate synthase RsuA and related 23S rRNA U2605, pseudouridylate synthases	K06178	WP_011424184.1	86356481	5.4.99.-	ABC89646	chromosome	NC_007761.1	875523	877409	+	628
RHE_RS15340	2773.15	8584.09	-4.14677	1	-1.63014	aatAch	RHE_CH02998	pyridoxal phosphate-dependent aminotransferase	Aminotransferase (EC 2.6.1.-)	Amino acid transport and metabolism	E	COG0436	GO:0008483; GO:0009058; GO:0030170	pyridoxal phosphate binding [GO:0030170]; transaminase activity [GO:0008483]; biosynthetic process [GO:0009058]	biosynthetic process [GO:0009058]	-	pyridoxal phosphate binding [GO:0030170]; transaminase activity [GO:0008483]	Aspartate/methionine/tyrosine aminotransferase	K00812	WP_011426240.1	86358600	2.6.1.-	ABC91765	chromosome	NC_007761.1	3138198	3139400	-	400
RHE_RS07970	353.598	1094.06	-1.87244	0.999525	-1.62951	-	RHE_CH01561	polysaccharide export protein	Probable polysaccharide export system protein	Cell wall/membrane/envelope biogenesis	M	COG1596	GO:0015159; GO:0016020	membrane [GO:0016020]; polysaccharide transmembrane transporter activity [GO:0015159]	-	membrane [GO:0016020]	polysaccharide transmembrane transporter activity [GO:0015159]	Periplasmic protein involved in polysaccharide export, contains SLBB domain of the beta-grasp fold	K01991	WP_010060356.1	86357198	-	ABC90363	chromosome	NC_007761.1	1641701	1642276	-	191
RHE_RS16600	2179.89	6709.05	-3.22035	1	-1.62185	noeJ	RHE_CH03244	mannose-1-phosphate guanylyltransferase/mannose-6-phosphate isomerase	Mannose-1-phosphate guanylyltransferase (GDP) protein (EC 2.7.7.22)	Cell wall/membrane/envelope biogenesis	M	COG0836	GO:0000271; GO:0004475; GO:0005525	GTP binding [GO:0005525]; mannose-1-phosphate guanylyltransferase activity [GO:0004475]; polysaccharide biosynthetic process [GO:0000271]	polysaccharide biosynthetic process [GO:0000271]	-	GTP binding [GO:0005525]; mannose-1-phosphate guanylyltransferase activity [GO:0004475]	Mannose-1-phosphate guanylyltransferase	K00971	WP_020922051.1	86358843	2.7.7.22	ABC92008	chromosome	NC_007761.1	3411868	3413295	+	475
RHE_RS18865	1833.73	5641.57	-2.29753	1	-1.62131	-	RHE_CH03689	TetR family transcriptional regulator	Putative transcriptional regulator protein, TetR family	Transcription	K	COG1309	GO:0003677	DNA binding [GO:0003677]	-	-	DNA binding [GO:0003677]	DNA-binding transcriptional regulator, AcrR family	-	WP_011426901.1	86359279	-	ABC92444	chromosome	NC_007761.1	3908795	3909403	-	202
RHE_RS11285	489.348	1505.2	-1.9779	1	-1.62102	-	RHE_CH02207	PilZ domain-containing protein	Hypothetical conserved protein	-	-	-	GO:0035438	cyclic-di-GMP binding [GO:0035438]	-	-	cyclic-di-GMP binding [GO:0035438]	-	-	WP_020921348.1	-	-	ABC90988	chromosome	NC_007761.1	2311446	2312057	+	203
RHE_RS04765	1332.26	4097.76	-2.66926	1	-1.62096	pit	RHE_CH00946	inorganic phosphate transporter	Phosphate transporter protein	Inorganic ion transport and metabolism	P	COG0306	GO:0005315; GO:0006817; GO:0016021	integral component of membrane [GO:0016021]; inorganic phosphate transmembrane transporter activity [GO:0005315]; phosphate ion transport [GO:0006817]	phosphate ion transport [GO:0006817]	integral component of membrane [GO:0016021]	inorganic phosphate transmembrane transporter activity [GO:0005315]	Phosphate/sulfate permease	K03306	WP_011424293.1	86356592	-	ABC89757	chromosome	NC_007761.1	994752	995765	-	337
RHE_RS09060	1168.73	3593.89	-2.25929	1	-1.6206	-	RHE_CH01772	GNAT family N-acetyltransferase	Putative acetyltransferase protein	-	-	-	GO:0016740	transferase activity [GO:0016740]	-	-	transferase activity [GO:0016740]	-	-	WP_011425064.1	86357402	-	ABC90567	chromosome	NC_007761.1	1858680	1859240	-	186
RHE_RS09790	1919.2	5898.08	-2.75765	1	-1.61974	uppS	RHE_CH01917	isoprenyl transferase	Isoprenyl transferase (EC 2.5.1.-)	Lipid transport and metabolism	I	COG0020	GO:0000287; GO:0004659	magnesium ion binding [GO:0000287]; prenyltransferase activity [GO:0004659]	-	-	magnesium ion binding [GO:0000287]; prenyltransferase activity [GO:0004659]	Undecaprenyl pyrophosphate synthase	K00806	WP_042118361.1	86357538	2.5.1.-	ABC90703	chromosome	NC_007761.1	1998257	1999000	+	247
RHE_RS00955	2962.72	9103.65	-3.35868	1	-1.61952	-	RHE_CH00188	ABC transporter ATP-binding protein	Probable sugar ABC transporter, ATP-binding protein	General function prediction only	R	COG3845	GO:0005524; GO:0016887	ATP binding [GO:0005524]; ATPase activity [GO:0016887]	-	-	ATPase activity [GO:0016887]; ATP binding [GO:0005524]	ABC-type uncharacterized transport system, ATPase component	K02056	WP_011423581.1	86355847	-	ABC89012	chromosome	NC_007761.1	202176	203687	+	503
RHE_RS03800	518.885	1592.64	-2.46187	1	-1.61793	-	RHE_CH00751	acyltransferase	Putative acetyltransferase protein	General function prediction only	R	COG0110	GO:0016740	transferase activity [GO:0016740]	-	-	transferase activity [GO:0016740]	Acetyltransferase (isoleucine patch superfamily)	-	WP_011424110.1	86356400	-	ABC89565	chromosome	NC_007761.1	787458	788102	+	214
RHE_RS19580	3733.28	11441.6	-3.68475	1	-1.61578	yafK	RHE_CH03829	murein L	Hypothetical conserved protein	Cell wall/membrane/envelope biogenesis	M	COG3034	GO:0009252; GO:0016740	transferase activity [GO:0016740]; peptidoglycan biosynthetic process [GO:0009252]	peptidoglycan biosynthetic process [GO:0009252]	-	transferase activity [GO:0016740]	Murein L,D-transpeptidase YafK	-	WP_011427026.1	86359412	-	ABC92577	chromosome	NC_007761.1	4052973	4054205	+	410
RHE_RS03285	775.09	2373.35	-2.77406	1	-1.61449	-	RHE_CH00649	hypothetical protein	Hypothetical conserved protein	-	-	-	-	-	-	-	-	-	-	WP_011424014.1	86356300	-	ABC89465	chromosome	NC_007761.1	670651	671091	-	146
RHE_RS03535	1864.5	5701.24	-3.56735	1	-1.61249	aglA	RHE_CH00699	alpha glucosidase	Alpha-glucosidase protein (EC 3.2.1.20)	Carbohydrate transport and metabolism	G	COG0366	GO:0032450	maltose alpha-glucosidase activity [GO:0032450]	-	-	maltose alpha-glucosidase activity [GO:0032450]	Glycosidase	K01187	WP_011424063.1	86356350	3.2.1.20	ABC89515	chromosome	NC_007761.1	718226	719878	+	550
RHE_RS27980	1676.97	5126.27	-2.59894	1	-1.61205	-	RHE_PF00299	methyl-accepting chemotaxis protein	-	Cell motility; Signal transduction mechanisms	NT	COG0840	GO:0004888; GO:0006935; GO:0007165; GO:0016021	integral component of membrane [GO:0016021]; transmembrane signaling receptor activity [GO:0004888]; chemotaxis [GO:0006935]; signal transduction [GO:0007165]	chemotaxis [GO:0006935]; signal transduction [GO:0007165]	integral component of membrane [GO:0016021]	transmembrane signaling receptor activity [GO:0004888]	Methyl-accepting chemotaxis protein	K03406	WP_011428606.1	86361029	-	-	plasmid p42f	NC_007766.1	335382	337526	-	714
RHE_RS16535	1645.69	5028.78	-3.47934	1	-1.61151	-	RHE_CH03232	hypothetical protein	Hypothetical conserved protein	-	-	-	GO:0016021	integral component of membrane [GO:0016021]	-	integral component of membrane [GO:0016021]	-	-	-	WP_011426466.1	86358831	-	ABC91996	chromosome	NC_007761.1	3396482	3397183	-	233
RHE_RS07735	1598.06	4881.26	-3.49771	1	-1.61093	-	RHE_CH01516	hypothetical protein	Hypothetical conserved protein	-	-	-	-	-	-	-	-	-	-	WP_042118210.1	86357154	-	ABC90319	chromosome	NC_007761.1	1592740	1594734	-	664
RHE_RS05660	839.716	2564.78	-2.79446	1	-1.61086	-	RHE_CH01109	acyltransferase	Putative acyltransferase protein	-	-	-	GO:0016021; GO:0016747	integral component of membrane [GO:0016021]; transferase activity, transferring acyl groups other than amino-acyl groups [GO:0016747]	-	integral component of membrane [GO:0016021]	transferase activity, transferring acyl groups other than amino-acyl groups [GO:0016747]	-	-	WP_042118098.1	86356751	-	ABC89916	chromosome	NC_007761.1	1159251	1160249	-	332
RHE_RS17985	1408.37	4301.45	-2.7073	1	-1.61079	-	RHE_CH03519	HAMP domain-containing protein	Putative methyl-accepting chemotaxis protein	Cell motility; Signal transduction mechanisms	NT	COG0840	GO:0004888; GO:0006935; GO:0007165; GO:0016021	integral component of membrane [GO:0016021]; transmembrane signaling receptor activity [GO:0004888]; chemotaxis [GO:0006935]; signal transduction [GO:0007165]	chemotaxis [GO:0006935]; signal transduction [GO:0007165]	integral component of membrane [GO:0016021]	transmembrane signaling receptor activity [GO:0004888]	Methyl-accepting chemotaxis protein	K03406	WP_042118998.1	86359110	-	ABC92275	chromosome	NC_007761.1	3707152	3709074	-	640
RHE_RS26415	885.845	2702.55	-2.70747	1	-1.6092	-	RHE_PE00459	replication initiation protein RepC	-	-	-	-	-	-	-	-	-	replication initiation protein RepC	K18996	WP_011428312.1	86360733	-	-	plasmid p42e	NC_007765.1	504120	505334	+	404
RHE_RS02930	5957.63	18174.3	-4.18292	1	-1.60909	murA	RHE_CH00579	UDP-N-acetylglucosamine 1-carboxyvinyltransferase	UDP-N-acetylglucosamine 1-carboxyvinyltransferase (EC 2.5.1.7) (Enoylpyruvate transferase) (UDP-N-acetylglucosamine enolpyruvyl transferase) (EPT)	Cell wall/membrane/envelope biogenesis	M	COG0766	GO:0005737; GO:0007049; GO:0008360; GO:0008760; GO:0009252; GO:0019277; GO:0051301; GO:0071555	cytoplasm [GO:0005737]; UDP-N-acetylglucosamine 1-carboxyvinyltransferase activity [GO:0008760]; cell cycle [GO:0007049]; cell division [GO:0051301]; cell wall organization [GO:0071555]; peptidoglycan biosynthetic process [GO:0009252]; regulation of cell shape [GO:0008360]; UDP-N-acetylgalactosamine biosynthetic process [GO:0019277]	cell cycle [GO:0007049]; cell division [GO:0051301]; cell wall organization [GO:0071555]; peptidoglycan biosynthetic process [GO:0009252]; regulation of cell shape [GO:0008360]; UDP-N-acetylgalactosamine biosynthetic process [GO:0019277]	cytoplasm [GO:0005737]	UDP-N-acetylglucosamine 1-carboxyvinyltransferase activity [GO:0008760]	UDP-N-acetylglucosamine enolpyruvyl transferase	K00790	WP_011423946.1	86356231	2.5.1.7	ABC89396	chromosome	NC_007761.1	602158	603450	+	430
RHE_RS08635	4698.67	14321.6	-4.27548	1	-1.60787	rplE	RHE_CH01687	50S ribosomal protein L5	50S ribosomal protein L5	Translation, ribosomal structure and biogenesis	J	COG0094	GO:0000049; GO:0003735; GO:0005840; GO:0006412; GO:0019843	ribosome [GO:0005840]; rRNA binding [GO:0019843]; structural constituent of ribosome [GO:0003735]; tRNA binding [GO:0000049]; translation [GO:0006412]	translation [GO:0006412]	ribosome [GO:0005840]	rRNA binding [GO:0019843]; structural constituent of ribosome [GO:0003735]; tRNA binding [GO:0000049]	Ribosomal protein L5	K02931	WP_011424985.1	86357317	-	ABC90482	chromosome	NC_007761.1	1774251	1774808	+	185
RHE_RS09650	988.115	3008.66	-2.24388	1	-1.60637	-	RHE_CH01888	ETC complex I subunit	Probable NADH-ubiquinone oxidoreductase protein	-	-	-	GO:0016651; GO:0022900; GO:0070469	respirasome [GO:0070469]; oxidoreductase activity, acting on NAD(P)H [GO:0016651]; electron transport chain [GO:0022900]	electron transport chain [GO:0022900]	respirasome [GO:0070469]	oxidoreductase activity, acting on NAD(P)H [GO:0016651]	-	-	WP_011425171.1	86357510	-	ABC90675	chromosome	NC_007761.1	1970367	1970672	+	101
RHE_RS09500	483.32	1470.53	-2.36982	1	-1.60528	-	RHE_CH01859	YjhX family toxin	UPF0386 protein RHE_CH01859	Function unknown	S	COG3811	-	-	-	-	-	Uncharacterized protein YjhX, UPF0386 family	K09982	WP_011425146.1	86357485	-	ABC90650	chromosome	NC_007761.1	1945576	1945833	-	85
RHE_RS00165	304.858	925.215	-2.30306	1	-1.60165	-	RHE_CH00032	HPr family phosphocarrier protein	Probable phosphocarrier protein HPr protein (Component of the phosphoenolpyruvate-dependent sugarphosphotransferase system)	Signal transduction mechanisms; Carbohydrate transport and metabolism	TG	COG1925	GO:0016740	transferase activity [GO:0016740]	-	-	transferase activity [GO:0016740]	Phosphotransferase system, HPr and related phosphotransfer proteins	K11189	WP_011423436.1	86355700	-	ABC88865	chromosome	NC_007761.1	35702	35977	-	91
RHE_RS17565	5538.31	16791	-3.55201	1	-1.60017	-	RHE_CH03437	CbtA family protein	Hypothetical conserved protein	-	-	-	GO:0016021	integral component of membrane [GO:0016021]	-	integral component of membrane [GO:0016021]	-	-	-	WP_011426663.1	86359029	-	ABC92194	chromosome	NC_007761.1	3618676	3619410	-	244
RHE_RS03490	556.015	1684.36	-2.41227	1	-1.599	-	RHE_CH00690	hypothetical protein	Hypothetical conserved protein	-	-	-	-	-	-	-	-	-	-	WP_011424054.1	86356341	-	ABC89506	chromosome	NC_007761.1	708151	708516	+	121
RHE_RS10660	1809.28	5476	-3.4661	1	-1.5977	-	RHE_CH02081	ABC transporter ATP-binding protein	Probable sugar ABC transporter, ATP-binding protein	General function prediction only	R	COG3845	GO:0005524; GO:0016887	ATP binding [GO:0005524]; ATPase activity [GO:0016887]	-	-	ATPase activity [GO:0016887]; ATP binding [GO:0005524]	ABC-type uncharacterized transport system, ATPase component	K02056	WP_011425349.1	86357700	-	ABC90865	chromosome	NC_007761.1	2175009	2176577	+	522
RHE_RS18455	1341.27	4040.42	-3.27219	1	-1.5909	-	RHE_CH03609	sensor histidine kinase	Putative two-component sensor histidine kinase protein	Signal transduction mechanisms	T	COG3920	GO:0004673; GO:0016021	integral component of membrane [GO:0016021]; protein histidine kinase activity [GO:0004673]	-	integral component of membrane [GO:0016021]	protein histidine kinase activity [GO:0004673]	Two-component sensor histidine kinase, HisKA and HATPase domains	-	WP_011426823.1	86359199	-	ABC92364	chromosome	NC_007761.1	3817991	3819643	+	550
RHE_RS07820	2657.43	8004.64	-3.45916	1	-1.59081	fabH	RHE_CH01532	ketoacyl-ACP synthase III	3-oxoacyl-[acyl-carrier-protein] synthase 3 (EC 2.3.1.180) (3-oxoacyl-[acyl-carrier-protein] synthase III) (Beta-ketoacyl-ACP synthase III) (KAS III)	Lipid transport and metabolism	I	COG0332	GO:0004315; GO:0005737; GO:0006633; GO:0033818	cytoplasm [GO:0005737]; 3-oxoacyl-[acyl-carrier-protein] synthase activity [GO:0004315]; beta-ketoacyl-acyl-carrier-protein synthase III activity [GO:0033818]; fatty acid biosynthetic process [GO:0006633]	fatty acid biosynthetic process [GO:0006633]	cytoplasm [GO:0005737]	3-oxoacyl-[acyl-carrier-protein] synthase activity [GO:0004315]; beta-ketoacyl-acyl-carrier-protein synthase III activity [GO:0033818]	3-oxoacyl-[acyl-carrier-protein] synthase III	K00648	WP_011424863.1	162329643	2.3.1.180	ABC90335	chromosome	NC_007761.1	1611031	1612002	+	323
RHE_RS14510	2004.94	6038.14	-3.60071	1	-1.59054	recN	RHE_CH02837	DNA repair protein RecN	DNA repair protein RecN (Recombination protein N)	Replication, recombination and repair	L	COG0497	GO:0005524; GO:0006281; GO:0006310	ATP binding [GO:0005524]; DNA recombination [GO:0006310]; DNA repair [GO:0006281]	DNA recombination [GO:0006310]; DNA repair [GO:0006281]	-	ATP binding [GO:0005524]	DNA repair ATPase RecN	K03631	WP_011426082.1	86358440	-	ABC91605	chromosome	NC_007761.1	2959868	2961541	-	557
RHE_RS21340	6622.48	19925.4	-3.6435	1	-1.58917	virB9	RHE_PA00050	P-type conjugative transfer protein VirB9	-	Intracellular trafficking, secretion, and vesicular transpor	U	COG3504	GO:0009405	pathogenesis [GO:0009405]	pathogenesis [GO:0009405]	-	-	Type IV secretory pathway, VirB9 components	K03204	WP_011427354.1	86359755	-	-	plasmid p42a	NC_007762.1	54020	54901	+	293
RHE_RS24165	5507.4	16508.3	-4.18713	1	-1.58375	cyoB	RHE_PE00029	cytochrome o ubiquinol oxidase subunit I	-	Energy production and conversion	C	COG0843	GO:0004129; GO:0005886; GO:0009060; GO:0016021; GO:0016682; GO:0020037; GO:0070469	integral component of membrane [GO:0016021]; plasma membrane [GO:0005886]; respirasome [GO:0070469]; cytochrome-c oxidase activity [GO:0004129]; heme binding [GO:0020037]; oxidoreductase activity, acting on diphenols and related substances as donors, oxygen as acceptor [GO:0016682]; aerobic respiration [GO:0009060]	aerobic respiration [GO:0009060]	integral component of membrane [GO:0016021]; plasma membrane [GO:0005886]; respirasome [GO:0070469]	cytochrome-c oxidase activity [GO:0004129]; heme binding [GO:0020037]; oxidoreductase activity, acting on diphenols and related substances as donors, oxygen as acceptor [GO:0016682]	Heme/copper-type cytochrome/quinol oxidase, subunit 1	K02298	WP_011427888.1	86360307	-	-	plasmid p42e	NC_007765.1	36837	38840	-	667
RHE_RS00610	1867.59	5597.09	-2.95106	1	-1.5835	rimP	RHE_CH00119	ribosome maturation factor RimP	Ribosome maturation factor RimP	Translation, ribosomal structure and biogenesis	J	COG0779	GO:0005737; GO:0042274	cytoplasm [GO:0005737]; ribosomal small subunit biogenesis [GO:0042274]	ribosomal small subunit biogenesis [GO:0042274]	cytoplasm [GO:0005737]	-	Ribosome maturation factor RimP	K09748	WP_041678513.1	86355779	-	ABC88944	chromosome	NC_007761.1	130240	130845	-	201
RHE_RS07730	1016.56	3043.07	-2.52638	1	-1.58183	rfbC	RHE_CH01515	dTDP-4-dehydrorhamnose 3	dTDP-4-dehydrorhamnose 3,5-epimerase (EC 5.1.3.13) (Thymidine diphospho-4-keto-rhamnose 3,5-epimerase)	Cell wall/membrane/envelope biogenesis	M	COG1898	GO:0008830; GO:0019305	dTDP-4-dehydrorhamnose 3,5-epimerase activity [GO:0008830]; dTDP-rhamnose biosynthetic process [GO:0019305]	dTDP-rhamnose biosynthetic process [GO:0019305]	-	dTDP-4-dehydrorhamnose 3,5-epimerase activity [GO:0008830]	dTDP-4-dehydrorhamnose 3,5-epimerase or related enzyme	K01790	WP_011424846.1	86357153	5.1.3.13	ABC90318	chromosome	NC_007761.1	1592172	1592750	-	192
RHE_RS11380	606.674	1812.13	-2.60432	1	-1.57869	-	RHE_CH02225	hypothetical protein	Hypothetical conserved protein	-	-	-	-	-	-	-	-	-	-	WP_011425486.1	86357840	-	ABC91005	chromosome	NC_007761.1	2327676	2328380	+	234
RHE_RS03480	460.093	1372.32	-2.10565	1	-1.57662	-	RHE_CH00688	hypothetical protein	Hypothetical conserved protein	-	-	-	-	-	-	-	-	-	-	WP_011424052.1	86356339	-	ABC89504	chromosome	NC_007761.1	707018	707431	+	137
RHE_RS17980	949.468	2825.18	-2.02515	1	-1.57315	-	RHE_CH03518	HAMP domain-containing protein	Putative methyl-accepting chemotaxis protein	Cell motility; Signal transduction mechanisms	NT	COG0840	GO:0004888; GO:0006935; GO:0007165; GO:0016021	integral component of membrane [GO:0016021]; transmembrane signaling receptor activity [GO:0004888]; chemotaxis [GO:0006935]; signal transduction [GO:0007165]	chemotaxis [GO:0006935]; signal transduction [GO:0007165]	integral component of membrane [GO:0016021]	transmembrane signaling receptor activity [GO:0004888]	Methyl-accepting chemotaxis protein	K03406	WP_042118997.1	86359109	-	ABC92274	chromosome	NC_007761.1	3705104	3706930	-	608
RHE_RS21970	36884.4	109731	-7.35514	1	-1.5729	trbB	RHE_PA00178	P-type conjugative transfer ATPase TrbB	-	Intracellular trafficking, secretion, and vesicular transpor; Extracellular structures	UW	COG4962	GO:0000746; GO:0005737	cytoplasm [GO:0005737]; conjugation [GO:0000746]	conjugation [GO:0000746]	cytoplasm [GO:0005737]	-	Pilus assembly protein, ATPase of CpaF family	K20527	WP_011427462.1	86359876	-	-	plasmid p42a	NC_007762.1	188520	189497	-	325
RHE_RS08390	1226.78	3646.98	-3.02837	1	-1.57183	dprA	RHE_CH01639	DNA-protecting protein DprA	Probable DNA processing chain A protein	Replication, recombination and repair	L	COG0758	GO:0009294	DNA mediated transformation [GO:0009294]	DNA mediated transformation [GO:0009294]	-	-	Predicted Rossmann fold nucleotide-binding protein DprA/Smf involved in DNA uptake	K04096	WP_011424954.1	86357273	-	ABC90438	chromosome	NC_007761.1	1726075	1727217	-	380
RHE_RS16160	1397.63	4149.53	-2.8798	1	-1.56997	-	RHE_CH03158	transglutaminase family protein	Putative transglutaminase protein	Posttranslational modification, protein turnover, chaperones	O	COG1305	-	-	-	-	-	Transglutaminase-like enzyme, putative cysteine protease	-	WP_011426394.1	86358759	-	ABC91924	chromosome	NC_007761.1	3314414	3315238	+	274
RHE_RS17560	1980.17	5878.71	-2.67509	1	-1.56987	-	RHE_CH03436	hypothetical protein	Uncharacterized protein	-	-	-	GO:0016021	integral component of membrane [GO:0016021]	-	integral component of membrane [GO:0016021]	-	-	-	WP_042118975.1	86359028	-	ABC92193	chromosome	NC_007761.1	3618053	3618679	-	208
RHE_RS01815	1107.7	3287.94	-2.29512	1	-1.56961	-	RHE_CH00359	saccharopine dehydrogenase NADP-binding domain-containing protein	Putative dehydrogenase protein	Amino acid transport and metabolism	E	COG1748	GO:0016491	oxidoreductase activity [GO:0016491]	-	-	oxidoreductase activity [GO:0016491]	Saccharopine dehydrogenase, NADP-dependent	-	WP_011423743.1	86356016	-	ABC89181	chromosome	NC_007761.1	372206	373288	+	360
RHE_RS00880	808.254	2397.38	-2.31361	1	-1.56858	mgsA	RHE_CH00173	methylglyoxal synthase	Methylglyoxal synthase (MGS) (EC 4.2.3.3)	Carbohydrate transport and metabolism	G	COG1803	GO:0008929; GO:0019242	methylglyoxal synthase activity [GO:0008929]; methylglyoxal biosynthetic process [GO:0019242]	methylglyoxal biosynthetic process [GO:0019242]	-	methylglyoxal synthase activity [GO:0008929]	Methylglyoxal synthase	K01734	WP_011423567.1	86355833	4.2.3.3	ABC88998	chromosome	NC_007761.1	187657	188037	-	126
RHE_RS21345	3890.95	11522.7	-2.90723	1	-1.56629	virB10	RHE_PA00051	type IV secretion system protein VirB10	-	Intracellular trafficking, secretion, and vesicular transpor	U	COG2948	GO:0016021	integral component of membrane [GO:0016021]	-	integral component of membrane [GO:0016021]	-	Type IV secretory pathway, VirB10 components	K03195	WP_011427355.1	86359756	-	-	plasmid p42a	NC_007762.1	54898	56001	+	367
RHE_RS20265	496.862	1470.87	-2.25927	1	-1.56575	-	RHE_CH03964	amino acid ABC transporter permease	Putative amino acid ABC transporter, permease protein	Amino acid transport and metabolism	E	COG0765	GO:0006865; GO:0022857; GO:0043190	ATP-binding cassette (ABC) transporter complex [GO:0043190]; transmembrane transporter activity [GO:0022857]; amino acid transport [GO:0006865]	amino acid transport [GO:0006865]	ATP-binding cassette (ABC) transporter complex [GO:0043190]	transmembrane transporter activity [GO:0022857]	ABC-type amino acid transport system, permease component	K02029	WP_011427155.1	86359544	-	ABC92709	chromosome	NC_007761.1	4189684	4190502	+	272
RHE_RS11845	3410.19	10083.2	-3.64343	1	-1.56403	-	-	NADP-dependent isocitrate dehydrogenase	-	-	-	-	-	-	-	-	-	-	-	WP_020921416.1	-	-	-	chromosome	NC_007761.1	2416138	2417349	+	403
RHE_RS29690	9978.65	29470.9	-4.93358	1	-1.56237	-	RHE_PD00052	hypothetical protein	-	-	-	-	GO:0016021	integral component of membrane [GO:0016021]	-	integral component of membrane [GO:0016021]	-	-	-	WP_011053320.1	21492910	-	-	plasmid symbiotic plasmid p42d	NC_004041.2	59726	62569	+	947
RHE_RS10805	7092.96	20924.1	-5.85598	1	-1.5607	gyrA	RHE_CH02110	DNA gyrase subunit A	DNA gyrase subunit A (EC 5.6.2.3)	Replication, recombination and repair	L	COG0188	GO:0003677; GO:0003918; GO:0005524; GO:0005694; GO:0005737; GO:0006261; GO:0006265	chromosome [GO:0005694]; cytoplasm [GO:0005737]; ATP binding [GO:0005524]; DNA binding [GO:0003677]; DNA topoisomerase type II (double strand cut, ATP-hydrolyzing) activity [GO:0003918]; DNA topological change [GO:0006265]; DNA-dependent DNA replication [GO:0006261]	DNA-dependent DNA replication [GO:0006261]; DNA topological change [GO:0006265]	chromosome [GO:0005694]; cytoplasm [GO:0005737]	ATP binding [GO:0005524]; DNA binding [GO:0003677]; DNA topoisomerase type II (double strand cut, ATP-hydrolyzing) activity [GO:0003918]	DNA gyrase/topoisomerase IV, subunit A	K02469	WP_011425376.1	162329639	5.6.2.3	ABC90894	chromosome	NC_007761.1	2210346	2213171	+	941
RHE_RS05990	2893.58	8534.74	-4.12162	1	-1.56049	ldtB ybiS	RHE_CH01168	L-D tranpeptidase	Hypothetical conserved protein	Cell wall/membrane/envelope biogenesis	M	COG1376	GO:0009252; GO:0016740	transferase activity [GO:0016740]; peptidoglycan biosynthetic process [GO:0009252]	peptidoglycan biosynthetic process [GO:0009252]	-	transferase activity [GO:0016740]	Lipoprotein-anchoring transpeptidase ErfK/SrfK	-	WP_011424507.1	86356808	-	ABC89973	chromosome	NC_007761.1	1223148	1223882	+	244
RHE_RS31815	2314.94	6827.91	-2.36603	1	-1.56047	-	-	KTSC domain-containing protein	-	-	-	-	-	-	-	-	-	-	-	WP_073990393.1	-	-	-	chromosome	NC_007761.1	3407355	3407597	+	80
RHE_RS03495	554.638	1633.68	-2.48748	1	-1.55851	-	RHE_CH00691	hypothetical protein	Hypothetical conserved protein	-	-	-	-	-	-	-	-	-	-	WP_011424055.1	86356342	-	ABC89507	chromosome	NC_007761.1	708516	709055	+	179
RHE_RS16065	474.248	1396.61	-2.00679	1	-1.55822	allA	RHE_CH03139	ureidoglycolate lyase	Ureidoglycolate lyase (EC 4.3.2.3) (Ureidoglycolatase)	Nucleotide transport and metabolism	F	COG3194	GO:0000256; GO:0004848; GO:0006145; GO:0050385	ureidoglycolate hydrolase activity [GO:0004848]; ureidoglycolate lyase activity [GO:0050385]; allantoin catabolic process [GO:0000256]; purine nucleobase catabolic process [GO:0006145]	allantoin catabolic process [GO:0000256]; purine nucleobase catabolic process [GO:0006145]	-	ureidoglycolate hydrolase activity [GO:0004848]; ureidoglycolate lyase activity [GO:0050385]	Ureidoglycolate hydrolase (allantoin degradation)	K01483	WP_011426375.1	86358740	4.3.2.3	ABC91905	chromosome	NC_007761.1	3291732	3292232	-	166
RHE_RS19530	1917.98	5628.35	-3.40511	1	-1.55312	cobT	RHE_CH03820	cobaltochelatase subunit CobT	Cobalamin biosynthesis protein	Coenzyme transport and metabolism	H	COG4547	GO:0009236	cobalamin biosynthetic process [GO:0009236]	cobalamin biosynthetic process [GO:0009236]	-	-	Cobalamin biosynthesis protein CobT (nicotinate-mononucleotide:5, 6-dimethylbenzimidazole phosphorib...	K09883	WP_011427018.1	86359403	-	ABC92568	chromosome	NC_007761.1	4043191	4045092	-	633
RHE_RS14590	3582.8	10512.4	-4.2425	1	-1.55293	ftsI	RHE_CH02853	penicillin-binding protein 2	Cell division penicillin-binding protein	Cell cycle control, cell division, chromosome partitioning; Cell wall/membrane/envelope biogenesis	DM	COG0768	GO:0008658; GO:0016021; GO:0051301	integral component of membrane [GO:0016021]; penicillin binding [GO:0008658]; cell division [GO:0051301]	cell division [GO:0051301]	integral component of membrane [GO:0016021]	penicillin binding [GO:0008658]	Cell division protein FtsI/penicillin-binding protein 2	K03587	WP_011426098.1	86358456	-	ABC91621	chromosome	NC_007761.1	2980422	2982179	-	585
RHE_RS18380	6316.8	18521	-6.02341	1	-1.5519	glgC	RHE_CH03595	glucose-1-phosphate adenylyltransferase	Glucose-1-phosphate adenylyltransferase (EC 2.7.7.27) (ADP-glucose pyrophosphorylase) (ADPGlc PPase) (ADP-glucose synthase)	Carbohydrate transport and metabolism	G	COG0448	GO:0005524; GO:0005978; GO:0008878	ATP binding [GO:0005524]; glucose-1-phosphate adenylyltransferase activity [GO:0008878]; glycogen biosynthetic process [GO:0005978]	glycogen biosynthetic process [GO:0005978]	-	ATP binding [GO:0005524]; glucose-1-phosphate adenylyltransferase activity [GO:0008878]	ADP-glucose pyrophosphorylase	K00975	WP_011426810.1	86359185	2.7.7.27	ABC92350	chromosome	NC_007761.1	3798535	3799797	+	420
RHE_RS15375	397.759	1164.74	-1.94969	0.999997	-1.55004	-	-	cold-shock protein	-	-	-	-	-	-	-	-	-	-	-	WP_003561293.1	-	-	-	chromosome	NC_007761.1	3148058	3148273	+	71
RHE_RS30855	22729	66475.6	-7.40774	1	-1.54829	cadA	RHE_PD00290	cadmium-translocating P-type ATPase	-	Inorganic ion transport and metabolism	P	COG2217	GO:0005524; GO:0005886; GO:0016021; GO:0019829; GO:0030001; GO:0046872	integral component of membrane [GO:0016021]; plasma membrane [GO:0005886]; ATP binding [GO:0005524]; ATPase-coupled cation transmembrane transporter activity [GO:0019829]; metal ion binding [GO:0046872]; metal ion transport [GO:0030001]	metal ion transport [GO:0030001]	integral component of membrane [GO:0016021]; plasma membrane [GO:0005886]	ATPase-coupled cation transmembrane transporter activity [GO:0019829]; ATP binding [GO:0005524]; metal ion binding [GO:0046872]	Cation transport ATPase	K01533	WP_011053471.1	21492678	-	-	plasmid symbiotic plasmid p42d	NC_004041.2	304707	306977	-	756
RHE_RS03580	5474.6	16009.9	-3.72119	1	-1.54814	mcpZch1	RHE_CH00708	methyl-accepting chemotaxis protein	Methyl-accepting chemotaxis protein	Cell motility; Signal transduction mechanisms	NT	COG0840	GO:0007165; GO:0016021	integral component of membrane [GO:0016021]; signal transduction [GO:0007165]	signal transduction [GO:0007165]	integral component of membrane [GO:0016021]	-	Methyl-accepting chemotaxis protein	K03406	WP_011424072.1	86356359	-	ABC89524	chromosome	NC_007761.1	730470	733001	+	843
RHE_RS18200	7205.51	21067.1	-5.64116	1	-1.54782	exoN	RHE_CH03561	UTP--glucose-1-phosphate uridylyltransferase GalU	UTP--glucose-1-phosphate uridylyltransferase (EC 2.7.7.9) (UDP-glucose pyrophosphorylase)	Cell wall/membrane/envelope biogenesis	M	COG1210	GO:0003983; GO:0006011; GO:0009058	UTP:glucose-1-phosphate uridylyltransferase activity [GO:0003983]; biosynthetic process [GO:0009058]; UDP-glucose metabolic process [GO:0006011]	biosynthetic process [GO:0009058]; UDP-glucose metabolic process [GO:0006011]	-	UTP:glucose-1-phosphate uridylyltransferase activity [GO:0003983]	UTP-glucose-1-phosphate uridylyltransferase	K00963	WP_011426779.1	86359152	2.7.7.9	ABC92317	chromosome	NC_007761.1	3751401	3752288	-	295
RHE_RS29185	1760.5	5144.71	-1.9529	0.999998	-1.54711	-	RHE_PF00528	NnrU family protein	-	Function unknown	S	COG4094	GO:0016021	integral component of membrane [GO:0016021]	-	integral component of membrane [GO:0016021]	-	Uncharacterized membrane protein	-	WP_042120029.1	86361257	-	-	plasmid p42f	NC_007766.1	593339	594052	+	237
RHE_RS17070	1705.78	4980.23	-3.17601	1	-1.54578	-	RHE_CH03338	hypothetical protein	Hypothetical conserved protein	-	-	-	-	-	-	-	-	-	-	WP_042118956.1	86358936	-	ABC92101	chromosome	NC_007761.1	3500888	3502048	+	386
RHE_RS15190	2531.83	7390.26	-3.53674	1	-1.54544	lpcC	RHE_CH02970	glycosyltransferase family 4 protein	Lipopolysaccharide core biosynthesis mannosyltransferase protein	Cell wall/membrane/envelope biogenesis	M	COG0438	GO:0016757	transferase activity, transferring glycosyl groups [GO:0016757]	-	-	transferase activity, transferring glycosyl groups [GO:0016757]	Glycosyltransferase involved in cell wall bisynthesis	K12989	WP_041678711.1	86358572	-	ABC91737	chromosome	NC_007761.1	3108917	3109975	+	352
RHE_RS06640	1659.72	4840.78	-2.70435	1	-1.5443	pepN	RHE_CH01298	aminopeptidase N	Aminopeptidase N protein (EC 3.4.11.2)	Amino acid transport and metabolism	E	COG0308	GO:0004177; GO:0008237; GO:0008270	aminopeptidase activity [GO:0004177]; metallopeptidase activity [GO:0008237]; zinc ion binding [GO:0008270]	-	-	aminopeptidase activity [GO:0004177]; metallopeptidase activity [GO:0008237]; zinc ion binding [GO:0008270]	Aminopeptidase N	K01256	WP_011424637.1	86356938	3.4.11.2	ABC90103	chromosome	NC_007761.1	1349339	1351987	-	882
RHE_RS15355	3840.56	11199.7	-3.47608	1	-1.54408	-	RHE_CH03001	class GN sortase	Hypothetical conserved protein	Cell wall/membrane/envelope biogenesis	M	COG3764	GO:0016021; GO:0016787	integral component of membrane [GO:0016021]; hydrolase activity [GO:0016787]	-	integral component of membrane [GO:0016021]	hydrolase activity [GO:0016787]	Sortase (surface protein transpeptidase)	K07284	WP_011426243.1	86358603	-	ABC91768	chromosome	NC_007761.1	3144145	3144906	+	253
RHE_RS18945	2909.91	8484.22	-3.8834	1	-1.54381	lacZ2	RHE_CH03705	glycoside hydrolase family 2 protein	Beta-D-galactosidase protein (EC 3.2.1.23)	Carbohydrate transport and metabolism	G	COG3250	GO:0004565; GO:0005975	beta-galactosidase activity [GO:0004565]; carbohydrate metabolic process [GO:0005975]	carbohydrate metabolic process [GO:0005975]	-	beta-galactosidase activity [GO:0004565]	Beta-galactosidase/beta-glucuronidase	K01190	WP_011426917.1	86359295	3.2.1.23	ABC92460	chromosome	NC_007761.1	3924838	3927084	+	748
RHE_RS08990	407.79	1187.96	-1.97365	1	-1.54259	-	RHE_CH01758	VanZ family protein	Hypothetical conserved protein	-	-	-	GO:0016021	integral component of membrane [GO:0016021]	-	integral component of membrane [GO:0016021]	-	-	-	WP_042118296.1	-	-	ABC90553	chromosome	NC_007761.1	1845400	1845780	-	126
RHE_RS11990	2284.54	6643.98	-3.21345	1	-1.54014	-	RHE_CH02347	MCE family protein	Putative ABC transporter protein	Cell wall/membrane/envelope biogenesis	M	COG1463	GO:0016021	integral component of membrane [GO:0016021]	-	integral component of membrane [GO:0016021]	-	ABC-type transporter Mla maintaining outer membrane lipid asymmetry, periplasmic component MlaD	K02067	WP_011425606.1	86357962	-	ABC91127	chromosome	NC_007761.1	2451870	2453240	-	456
RHE_RS01015	604.546	1757.9	-2.35516	1	-1.53993	-	RHE_CH00200	pilus assembly protein	Hypothetical conserved protein	Intracellular trafficking, secretion, and vesicular transpor; Extracellular structures	UW	COG4961	GO:0016021	integral component of membrane [GO:0016021]	-	integral component of membrane [GO:0016021]	-	Flp pilus assembly protein TadG	-	WP_011423593.1	86355859	-	ABC89024	chromosome	NC_007761.1	213385	214020	-	211
RHE_RS00895	1383.18	4020.2	-2.7634	1	-1.53928	-	RHE_CH00176	microcin C ABC transporter permease YejB	Probable peptide ABC transporter, permease protein	Secondary metabolites biosynthesis, transport and catabolism	Q	COG4174	GO:0005886; GO:0016021; GO:0055085	integral component of membrane [GO:0016021]; plasma membrane [GO:0005886]; transmembrane transport [GO:0055085]	transmembrane transport [GO:0055085]	integral component of membrane [GO:0016021]; plasma membrane [GO:0005886]	-	ABC-type microcin C transport system, permease component YejB	K13894	WP_011423570.1	86355836	-	ABC89001	chromosome	NC_007761.1	191421	192509	+	362
RHE_RS15915	990.443	2873.71	-2.8474	1	-1.53677	bacA	RHE_CH03112	peptide antibiotic transporter SbmA	Transporter protein, essential for bacteroid development protein	Lipid transport and metabolism	I	COG1133	GO:0005524; GO:0015833; GO:0016021; GO:1904680	integral component of membrane [GO:0016021]; ATP binding [GO:0005524]; peptide transmembrane transporter activity [GO:1904680]; peptide transport [GO:0015833]	peptide transport [GO:0015833]	integral component of membrane [GO:0016021]	ATP binding [GO:0005524]; peptide transmembrane transporter activity [GO:1904680]	ABC-type long-chain fatty acid transport system, fused permease and ATPase components	K17938	WP_011426348.1	162329631	-	ABC91878	chromosome	NC_007761.1	3258994	3260259	-	421
RHE_RS08020	2091.41	6065.39	-2.83937	1	-1.53612	rplM	RHE_CH01571	50S ribosomal protein L13	50S ribosomal protein L13	Translation, ribosomal structure and biogenesis	J	COG0102	GO:0003735; GO:0005840; GO:0006412	ribosome [GO:0005840]; structural constituent of ribosome [GO:0003735]; translation [GO:0006412]	translation [GO:0006412]	ribosome [GO:0005840]	structural constituent of ribosome [GO:0003735]	Ribosomal protein L13	K02871	WP_011424898.1	86357208	-	ABC90373	chromosome	NC_007761.1	1652463	1652927	-	154
RHE_RS03730	1366.5	3961.88	-2.56962	1	-1.5357	dppBch1	RHE_CH00737	ABC transporter permease subunit	Dipeptide ABC transporter, permease protein	Amino acid transport and metabolism; Inorganic ion transport and metabolism	EP	COG0601	GO:0005886; GO:0016021; GO:0055085	integral component of membrane [GO:0016021]; plasma membrane [GO:0005886]; transmembrane transport [GO:0055085]	transmembrane transport [GO:0055085]	integral component of membrane [GO:0016021]; plasma membrane [GO:0005886]	-	ABC-type dipeptide/oligopeptide/nickel transport system, permease component	K12369	WP_004676182.1	86356386	-	ABC89551	chromosome	NC_007761.1	774962	775966	+	334
RHE_RS01060	640.421	1855.8	-2.33381	1	-1.53495	-	RHE_CH00209	type II secretion system F family protein	Probable pilus assembly protein	Intracellular trafficking, secretion, and vesicular transpor; Extracellular structures	UW	COG4965	GO:0005886; GO:0016021	integral component of membrane [GO:0016021]; plasma membrane [GO:0005886]	-	integral component of membrane [GO:0016021]; plasma membrane [GO:0005886]	-	Flp pilus assembly protein TadB	K12510	WP_011423602.1	86355868	-	ABC89033	chromosome	NC_007761.1	222036	223043	+	335
RHE_RS13560	584.262	1692.86	-2.16376	1	-1.53478	-	RHE_CH02649	hypothetical protein	Hypothetical conserved protein	-	-	-	-	-	-	-	-	-	-	WP_042118687.1	-	-	ABC91420	chromosome	NC_007761.1	2763051	2763608	+	185
RHE_RS30845	3060.97	8863.47	-3.05049	1	-1.53388	-	RHE_PD00288	Crp/Fnr family transcriptional regulator	-	Signal transduction mechanisms	T	COG0664	GO:0003677; GO:0006355	DNA binding [GO:0003677]; regulation of transcription, DNA-templated [GO:0006355]	regulation of transcription, DNA-templated [GO:0006355]	-	DNA binding [GO:0003677]	cAMP-binding domain of CRP or a regulatory subunit of cAMP-dependent protein kinases	-	WP_011053469.1	21492680	-	-	plasmid symbiotic plasmid p42d	NC_004041.2	303855	304520	-	221
RHE_RS33520	3363.58	9738.54	-2.64836	1	-1.53371	-	-	hypothetical protein	-	-	-	-	-	-	-	-	-	-	-	WP_155249414.1	-	-	-	chromosome	NC_007761.1	1925333	1925599	-	88
RHE_RS17445	9079.17	26217.6	-6.14043	1	-1.5299	nodTch	RHE_CH03413	efflux transporter outer membrane subunit	Nodulation protein (Outer membrane efflux protein)	Cell wall/membrane/envelope biogenesis	M	COG1538	GO:0005886; GO:0015562; GO:0016021	integral component of membrane [GO:0016021]; plasma membrane [GO:0005886]; efflux transmembrane transporter activity [GO:0015562]	-	integral component of membrane [GO:0016021]; plasma membrane [GO:0005886]	efflux transmembrane transporter activity [GO:0015562]	Outer membrane protein TolC	K18904	WP_011426639.1	86359005	-	ABC92170	chromosome	NC_007761.1	3589184	3590620	+	478
RHE_RS00890	2155.4	6222.84	-3.36075	1	-1.52962	-	RHE_CH00175	ABC transporter substrate-binding protein	Probable peptide ABC transporter, substrate-binding protein	Amino acid transport and metabolism	E	COG4166	GO:0042597; GO:0043190; GO:0055085	ATP-binding cassette (ABC) transporter complex [GO:0043190]; periplasmic space [GO:0042597]; transmembrane transport [GO:0055085]	transmembrane transport [GO:0055085]	ATP-binding cassette (ABC) transporter complex [GO:0043190]; periplasmic space [GO:0042597]	-	ABC-type oligopeptide transport system, periplasmic component	K13893	WP_011423569.1	86355835	-	ABC89000	chromosome	NC_007761.1	189438	191270	+	610
RHE_RS19440	1295.01	3736.04	-2.72842	1	-1.52854	ftsE	RHE_CH03802	cell division ATP-binding protein FtsE	Cell division ATP-binding protein FtsE	Cell cycle control, cell division, chromosome partitioning	D	COG2884	GO:0005524; GO:0005886; GO:0007049; GO:0016887; GO:0051301	plasma membrane [GO:0005886]; ATP binding [GO:0005524]; ATPase activity [GO:0016887]; cell cycle [GO:0007049]; cell division [GO:0051301]	cell cycle [GO:0007049]; cell division [GO:0051301]	plasma membrane [GO:0005886]	ATPase activity [GO:0016887]; ATP binding [GO:0005524]	ABC-type ATPase involved in cell division	K09812	WP_041678766.1	86359385	-	ABC92550	chromosome	NC_007761.1	4028855	4029514	+	219
RHE_RS03850	782.309	2256.65	-2.26491	1	-1.52838	-	RHE_CH00761	glycosyltransferase	Putative beta-glycosyltransferase protein	Cell wall/membrane/envelope biogenesis	N	COG1215	GO:0016740	transferase activity [GO:0016740]	-	-	transferase activity [GO:0016740]	Glycosyltransferase, catalytic subunit of cellulose synthase and poly-beta-1,6-N-acetylglucosamine synthase	-	WP_042117945.1	86356410	-	ABC89575	chromosome	NC_007761.1	799952	800875	+	307
RHE_RS20440	12952.9	37320.3	-6.74901	1	-1.52669	ndvB	RHE_CH03997	protein ndvB	Beta-1,2-glucan production associated transmembrane protein	Carbohydrate transport and metabolism	G	COG3459	GO:0005975; GO:0016021; GO:0016740; GO:0030246	integral component of membrane [GO:0016021]; carbohydrate binding [GO:0030246]; transferase activity [GO:0016740]; carbohydrate metabolic process [GO:0005975]	carbohydrate metabolic process [GO:0005975]	integral component of membrane [GO:0016021]	carbohydrate binding [GO:0030246]; transferase activity [GO:0016740]	Cellobiose phosphorylase	K13688	WP_042119097.1	86359576	-	ABC92741	chromosome	NC_007761.1	4223192	4231714	+	2840
RHE_RS29545	2370.46	6829.52	-2.32163	1	-1.52661	-	-	CBS domain-containing protein	-	-	-	-	-	-	-	-	-	-	-	WP_008534154.1	-	-	-	plasmid symbiotic plasmid p42d	NC_004041.2	30190	30399	+	69
RHE_RS05160	461.174	1327.94	-2.2998	1	-1.52581	-	RHE_CH01017	hypothetical protein	Uncharacterized protein	-	-	-	-	-	-	-	-	-	-	WP_157700394.1	86356662	-	ABC89827	chromosome	NC_007761.1	1066178	1067146	-	322
RHE_RS14525	23597.5	67928.2	-11.0399	1	-1.52538	ftsZ	RHE_CH02840	cell division protein FtsZ	Cell division protein FtsZ	Cell cycle control, cell division, chromosome partitioning	D	COG0206	GO:0000917; GO:0003924; GO:0005525; GO:0005737; GO:0032153; GO:0043093; GO:0051258	cell division site [GO:0032153]; cytoplasm [GO:0005737]; GTP binding [GO:0005525]; GTPase activity [GO:0003924]; division septum assembly [GO:0000917]; FtsZ-dependent cytokinesis [GO:0043093]; protein polymerization [GO:0051258]	division septum assembly [GO:0000917]; FtsZ-dependent cytokinesis [GO:0043093]; protein polymerization [GO:0051258]	cell division site [GO:0032153]; cytoplasm [GO:0005737]	GTPase activity [GO:0003924]; GTP binding [GO:0005525]	Cell division GTPase FtsZ	K03531	WP_011426085.1	162329636	-	ABC91608	chromosome	NC_007761.1	2963903	2965633	-	576
RHE_RS14180	882.153	2536.88	-2.59621	1	-1.52395	recD	RHE_CH02771	AAA family ATPase	Exodeoxyribonuclease V alpha subunit protein (EC 3.1.11.5)	Replication, recombination and repair	L	COG0507	GO:0008854	exodeoxyribonuclease V activity [GO:0008854]	-	-	exodeoxyribonuclease V activity [GO:0008854]	ATP-dependent exoDNAse (exonuclease V), alpha subunit, helicase superfamily I	K01144	WP_011426017.1	86358375	3.1.11.5	ABC91540	chromosome	NC_007761.1	2887136	2888263	-	375
RHE_RS21855	4768.13	13697.4	-3.56553	1	-1.52241	traG	RHE_PA00156	Ti-type conjugative transfer system protein TraG	-	Intracellular trafficking, secretion, and vesicular transpor	U	COG3505	GO:0000746; GO:0005886; GO:0016021	integral component of membrane [GO:0016021]; plasma membrane [GO:0005886]; conjugation [GO:0000746]	conjugation [GO:0000746]	integral component of membrane [GO:0016021]; plasma membrane [GO:0005886]	-	Type IV secretory pathway, VirD4 component, TraG/TraD family ATPase	K03205	WP_042119566.1	86359854	-	-	plasmid p42a	NC_007762.1	167977	169953	-	658
RHE_RS21055	1246.42	3578.58	-2.90958	1	-1.5216	-	RHE_CH04118	DNA polymerase III subunit delta	Putative DNA polymerase III, delta subunit protein (EC 2.7.7.7)	Replication, recombination and repair	L	COG1466	GO:0003677; GO:0003887; GO:0006260; GO:0009360	DNA polymerase III complex [GO:0009360]; DNA binding [GO:0003677]; DNA-directed DNA polymerase activity [GO:0003887]; DNA replication [GO:0006260]	DNA replication [GO:0006260]	DNA polymerase III complex [GO:0009360]	DNA binding [GO:0003677]; DNA-directed DNA polymerase activity [GO:0003887]	DNA polymerase III, delta subunit	K02340	WP_011427298.1	86359696	2.7.7.7	ABC92861	chromosome	NC_007761.1	4371850	4372890	+	346
RHE_RS19815	1240.56	3561.17	-2.65181	1	-1.52136	atpH	RHE_CH03873	F0F1 ATP synthase subunit delta	ATP synthase subunit delta (ATP synthase F(1) sector subunit delta) (F-type ATPase subunit delta) (F-ATPase subunit delta)	Energy production and conversion	C	COG0712	GO:0005886; GO:0045261; GO:0046933	plasma membrane [GO:0005886]; proton-transporting ATP synthase complex, catalytic core F(1) [GO:0045261]; proton-transporting ATP synthase activity, rotational mechanism [GO:0046933]	-	plasma membrane [GO:0005886]; proton-transporting ATP synthase complex, catalytic core F(1) [GO:0045261]	proton-transporting ATP synthase activity, rotational mechanism [GO:0046933]	FoF1-type ATP synthase, delta subunit	K02113	WP_011427068.1	229260086	-	ABC92619	chromosome	NC_007761.1	4104660	4105226	-	188
RHE_RS31045	434.514	1246.32	-2.18546	1	-1.52019	-	RHE_PD00325	hypothetical protein	-	-	-	-	-	-	-	-	-	-	-	WP_004677746.1	89255393	-	-	plasmid symbiotic plasmid p42d	NC_004041.2	339760	340455	-	231
RHE_RS21990	2404.62	6892.24	-2.88362	1	-1.51917	-	RHE_PA00182	replication initiation protein RepC	-	-	-	-	-	-	-	-	-	replication initiation protein RepC	K18996	WP_011427466.1	86359880	-	-	plasmid p42a	NC_007762.1	193018	194229	+	403
RHE_RS00700	1492.2	4276.75	-2.65828	1	-1.51908	dipI	RHE_CH00136	SH3 domain-containing protein	Hypothetical conserved protein	Function unknown	S	COG3807	-	-	-	-	-	SH3-like domain	-	WP_011423530.1	86355796	-	ABC88961	chromosome	NC_007761.1	146298	146837	-	179
RHE_RS09810	3670.43	10491.7	-3.16983	1	-1.51523	lpxD	RHE_CH01921	UDP-3-O-(3-hydroxymyristoyl)glucosamine N-acyltransferase	UDP-3-O-acylglucosamine N-acyltransferase (EC 2.3.1.-)	Cell wall/membrane/envelope biogenesis	M	COG1044	GO:0009245; GO:0016410	N-acyltransferase activity [GO:0016410]; lipid A biosynthetic process [GO:0009245]	lipid A biosynthetic process [GO:0009245]	-	N-acyltransferase activity [GO:0016410]	UDP-3-O-[3-hydroxymyristoyl] glucosamine N-acyltransferase	K02536	WP_011425199.1	86357542	2.3.1.-	ABC90707	chromosome	NC_007761.1	2003579	2004643	+	354
RHE_RS09965	4937.76	14068.2	-4.21612	1	-1.51051	ntrX	RHE_CH01952	sigma-54-dependent Fis family transcriptional regulator	Nitrogen regulation (Two-component response regulator) protein	Signal transduction mechanisms	T	COG2204	GO:0000160; GO:0005524; GO:0006355; GO:0008134; GO:0043565	ATP binding [GO:0005524]; sequence-specific DNA binding [GO:0043565]; transcription factor binding [GO:0008134]; phosphorelay signal transduction system [GO:0000160]; regulation of transcription, DNA-templated [GO:0006355]	phosphorelay signal transduction system [GO:0000160]; regulation of transcription, DNA-templated [GO:0006355]	-	ATP binding [GO:0005524]; sequence-specific DNA binding [GO:0043565]; transcription factor binding [GO:0008134]	DNA-binding transcriptional response regulator, NtrC family, contains REC, AAA-type ATPase, and a Fis-type DNA-binding domains	K13599	WP_011425228.1	86357573	-	ABC90738	chromosome	NC_007761.1	2036449	2037813	+	454
RHE_RS07960	989.209	2814.96	-2.15316	1	-1.50877	-	RHE_CH01559	undecaprenyl-phosphate glucose phosphotransferase	Probable glycosyltransferase protein	Cell wall/membrane/envelope biogenesis	M	COG2148	GO:0000271; GO:0016021; GO:0016740	integral component of membrane [GO:0016021]; transferase activity [GO:0016740]; polysaccharide biosynthetic process [GO:0000271]	polysaccharide biosynthetic process [GO:0000271]	integral component of membrane [GO:0016021]	transferase activity [GO:0016740]	Sugar transferase involved in LPS biosynthesis (colanic, teichoic acid)	-	WP_011424887.1	86357196	-	ABC90361	chromosome	NC_007761.1	1638914	1640476	-	520
RHE_RS20680	603.147	1716.26	-2.08989	1	-1.50869	-	RHE_CH04046	DUF1839 family protein	Hypothetical conserved protein	-	-	-	-	-	-	-	-	-	-	WP_011427232.1	86359625	-	ABC92790	chromosome	NC_007761.1	4284115	4285077	+	320
RHE_RS19800	18489	52488.9	-6.72198	1	-1.50535	atpD	RHE_CH03870	F0F1 ATP synthase subunit beta	ATP synthase subunit beta (EC 7.1.2.2) (ATP synthase F1 sector subunit beta) (F-ATPase subunit beta)	Energy production and conversion	C	COG0055	GO:0005524; GO:0005886; GO:0045261; GO:0046933; GO:0046961	plasma membrane [GO:0005886]; proton-transporting ATP synthase complex, catalytic core F(1) [GO:0045261]; ATP binding [GO:0005524]; proton-transporting ATP synthase activity, rotational mechanism [GO:0046933]; proton-transporting ATPase activity, rotational mechanism [GO:0046961]	-	plasma membrane [GO:0005886]; proton-transporting ATP synthase complex, catalytic core F(1) [GO:0045261]	ATP binding [GO:0005524]; proton-transporting ATPase activity, rotational mechanism [GO:0046961]; proton-transporting ATP synthase activity, rotational mechanism [GO:0046933]	FoF1-type ATP synthase, beta subunit	K02112	WP_011427065.1	86359451	7.1.2.2	ABC92616	chromosome	NC_007761.1	4100770	4102197	-	475
RHE_RS25470	5088.39	14433.7	-3.88306	1	-1.50416	-	RHE_PE00276	ABC transporter ATP-binding protein	-	Amino acid transport and metabolism	E	COG0411	GO:0005524	ATP binding [GO:0005524]	-	-	ATP binding [GO:0005524]	ABC-type branched-chain amino acid transport system, ATPase component	K01995	WP_011428130.1	86360550	-	-	plasmid p42e	NC_007765.1	311119	311901	+	260
RHE_RS22770	827.904	2345.58	-2.59706	1	-1.50241	-	RHE_PB00151	helix-turn-helix domain-containing protein	-	Transcription	K	COG2207	GO:0003700; GO:0043565	DNA-binding transcription factor activity [GO:0003700]; sequence-specific DNA binding [GO:0043565]	-	-	DNA-binding transcription factor activity [GO:0003700]; sequence-specific DNA binding [GO:0043565]	AraC-type DNA-binding domain and AraC-containing proteins	-	WP_041678940.1	86360030	-	-	plasmid p42b	NC_007763.1	167203	168123	+	306
RHE_RS12170	4061.53	11501.6	-3.95096	1	-1.50174	ldtD ycbB	RHE_CH02382	murein L	Hypothetical conserved protein	Cell wall/membrane/envelope biogenesis	M	COG2989	GO:0009252; GO:0016740	transferase activity [GO:0016740]; peptidoglycan biosynthetic process [GO:0009252]	peptidoglycan biosynthetic process [GO:0009252]	-	transferase activity [GO:0016740]	Murein L,D-transpeptidase YcbB/YkuD	K21470	WP_011425641.1	86357997	-	ABC91162	chromosome	NC_007761.1	2490643	2492544	-	633
RHE_RS08455	641.972	1817.08	-2.27933	1	-1.50104	nadK	RHE_CH01651	NAD kinase	NAD kinase (EC 2.7.1.23) (ATP-dependent NAD kinase)	Nucleotide transport and metabolism	F	COG0061	GO:0003951; GO:0005524; GO:0005737; GO:0006741; GO:0019674; GO:0046872	cytoplasm [GO:0005737]; ATP binding [GO:0005524]; metal ion binding [GO:0046872]; NAD+ kinase activity [GO:0003951]; NAD metabolic process [GO:0019674]; NADP biosynthetic process [GO:0006741]	NAD metabolic process [GO:0019674]; NADP biosynthetic process [GO:0006741]	cytoplasm [GO:0005737]	ATP binding [GO:0005524]; metal ion binding [GO:0046872]; NAD+ kinase activity [GO:0003951]	NAD kinase	K00858	WP_011424966.1	86357285	2.7.1.23	ABC90450	chromosome	NC_007761.1	1743149	1743922	-	257
RHE_RS27180	989.743	349.811	1.98098	1	1.50048	-	RHE_PF00144	SDR family oxidoreductase	-	Lipid transport and metabolism; Secondary metabolites biosynthesis, transport and catabolism; General function prediction only	IQR	COG1028	GO:0004316; GO:0102131; GO:0102132	3-oxo-glutaryl-[acp] methyl ester reductase activity [GO:0102131]; 3-oxo-pimeloyl-[acp] methyl ester reductase activity [GO:0102132]; 3-oxoacyl-[acyl-carrier-protein] reductase (NADPH) activity [GO:0004316]	-	-	3-oxoacyl-[acyl-carrier-protein] reductase (NADPH) activity [GO:0004316]; 3-oxo-glutaryl-[acp] methyl ester reductase activity [GO:0102131]; 3-oxo-pimeloyl-[acp] methyl ester reductase activity [GO:0102132]	NAD(P)-dependent dehydrogenase, short-chain alcohol dehydrogenase family	K00059	WP_011428452.1	86360875	-	-	plasmid p42f	NC_007766.1	151711	152451	-	246
RHE_RS28785	578.239	204.115	1.26025	0.999259	1.50228	ntrB	RHE_PF00453	nitrate ABC transporter permease	-	Inorganic ion transport and metabolism	P	COG0600	GO:0005886; GO:0015112; GO:0016021	integral component of membrane [GO:0016021]; plasma membrane [GO:0005886]; nitrate transmembrane transporter activity [GO:0015112]	-	integral component of membrane [GO:0016021]; plasma membrane [GO:0005886]	nitrate transmembrane transporter activity [GO:0015112]	ABC-type nitrate/sulfonate/bicarbonate transport system, permease component	K15577	WP_011428758.1	86361183	-	-	plasmid p42f	NC_007766.1	510032	510925	+	297
RHE_RS16140	3416.92	1205.75	2.19234	1	1.50277	-	RHE_CH03154	MFS transporter	Probable transporter, permease protein	Carbohydrate transport and metabolism	G	COG2814	GO:0016021; GO:0022857	integral component of membrane [GO:0016021]; transmembrane transporter activity [GO:0022857]	-	integral component of membrane [GO:0016021]	transmembrane transporter activity [GO:0022857]	Predicted arabinose efflux permease, MFS family	K03445	WP_011426390.1	86358755	-	ABC91920	chromosome	NC_007761.1	3309190	3310398	+	402
RHE_RS17745	2535.15	893.785	1.72262	0.999681	1.50407	-	RHE_CH03473	MBL fold hydrolase	Hypothetical conserved protein	Carbohydrate transport and metabolism	G	COG2220	-	-	-	-	-	L-ascorbate metabolism protein UlaG, beta-lactamase superfamily	-	WP_020922204.1	86359064	-	ABC92229	chromosome	NC_007761.1	3658111	3658956	+	281
RHE_RS01845	129336	45579.9	12.4291	1	1.50465	grpE	RHE_CH00365	nucleotide exchange factor GrpE	Protein GrpE (HSP-70 cofactor)	Posttranslational modification, protein turnover, chaperones	O	COG0576	GO:0000774; GO:0005737; GO:0006457; GO:0042803; GO:0051087	cytoplasm [GO:0005737]; adenyl-nucleotide exchange factor activity [GO:0000774]; chaperone binding [GO:0051087]; protein homodimerization activity [GO:0042803]; protein folding [GO:0006457]	protein folding [GO:0006457]	cytoplasm [GO:0005737]	adenyl-nucleotide exchange factor activity [GO:0000774]; chaperone binding [GO:0051087]; protein homodimerization activity [GO:0042803]	Molecular chaperone GrpE (heat shock protein)	K03687	WP_011423749.1	86356022	-	ABC89187	chromosome	NC_007761.1	377676	378311	+	211
RHE_RS02990	658.593	231.655	1.21419	0.998497	1.50741	-	RHE_CH00591	arylamine N-acetyltransferase	Probable arylamine N-acetyltransferase protein	Secondary metabolites biosynthesis, transport and catabolism	Q	COG2162	GO:0016407	acetyltransferase activity [GO:0016407]	-	-	acetyltransferase activity [GO:0016407]	Arylamine N-acetyltransferase	-	WP_011428023.1	86356242	-	ABC89407	chromosome	NC_007761.1	611127	611973	-	263
RHE_RS21910	88460.6	31102.2	2.63814	1	1.50802	-	RHE_PA00167	autoinducer binding domain-containing protein	-	Transcription	K	COG2771	GO:0003677; GO:0006355	DNA binding [GO:0003677]; regulation of transcription, DNA-templated [GO:0006355]	regulation of transcription, DNA-templated [GO:0006355]	-	DNA binding [GO:0003677]	DNA-binding transcriptional regulator, CsgD family	K19732	WP_042119569.1	86359865	-	-	plasmid p42a	NC_007762.1	178282	178986	-	234
RHE_RS33025	270.085	94.9391	0.91672	0.997821	1.50834	-	-	DUF4142 domain-containing protein	-	-	-	-	-	-	-	-	-	-	-	WP_004673145.1	-	-	-	chromosome	NC_007763.1	45478	45829	-	117
RHE_RS16000	5065.51	1779.28	2.81273	1	1.50942	-	RHE_CH03128	hypothetical protein	Hypothetical conserved protein	-	-	-	-	-	-	-	-	-	-	WP_011426364.1	86358729	-	ABC91894	chromosome	NC_007761.1	3277996	3278328	-	110
RHE_RS28285	689.845	242.291	1.23058	0.998764	1.50953	-	RHE_PF00357	FAD-binding oxidoreductase	-	Amino acid transport and metabolism	E	COG0665	GO:0016491	oxidoreductase activity [GO:0016491]	-	-	oxidoreductase activity [GO:0016491]	Glycine/D-amino acid oxidase (deaminating)	-	WP_042120005.1	86361087	-	-	plasmid p42f	NC_007766.1	401049	402176	+	375
RHE_RS17310	374.46	131.485	1.24113	0.999013	1.50991	exoY	RHE_CH03385	sugar transferase	Exopolysaccharide production protein	Cell wall/membrane/envelope biogenesis	M	COG2148	GO:0000271; GO:0016021	integral component of membrane [GO:0016021]; polysaccharide biosynthetic process [GO:0000271]	polysaccharide biosynthetic process [GO:0000271]	integral component of membrane [GO:0016021]	-	Sugar transferase involved in LPS biosynthesis (colanic, teichoic acid)	K16566	WP_011426617.1	86358983	-	ABC92148	chromosome	NC_007761.1	3557139	3557840	+	233
RHE_RS22625	655.492	230.08	1.44941	0.999691	1.51044	-	RHE_PB00122	substrate-binding domain-containing protein	-	Carbohydrate transport and metabolism	G	COG1879	-	-	-	-	-	ABC-type sugar transport system, periplasmic component, contains N-terminal xre family HTH domain	K02058	WP_011427586.1	86360001	-	-	plasmid p42b	NC_007763.1	136270	137316	-	348
RHE_RS13315	645.62	226.544	1.86879	0.99973	1.5109	-	RHE_CH02601	TIGR02594 family protein	Hypothetical conserved protein	-	-	-	-	-	-	-	-	-	-	WP_011425851.1	86358208	-	ABC91373	chromosome	NC_007761.1	2711048	2711470	-	140
RHE_RS18580	25470.1	8935.61	4.04856	1	1.51116	-	RHE_CH03633	GNAT family N-acetyltransferase	Probable acetyltransferase protein	Translation, ribosomal structure and biogenesis; Posttranslational modification, protein turnover, chaperones	JO	COG1670	GO:0008080	N-acetyltransferase activity [GO:0008080]	-	-	N-acetyltransferase activity [GO:0008080]	Protein N-acetyltransferase, RimJ/RimL family	-	WP_011426846.1	86359223	-	ABC92388	chromosome	NC_007761.1	3844219	3844914	-	231
RHE_RS28290	306.733	107.603	1.17779	0.999383	1.51126	-	-	(2Fe-2S)-binding protein	-	-	-	-	-	-	-	-	-	-	-	WP_042120006.1	-	-	-	plasmid p42f	NC_007766.1	402157	402459	+	100
RHE_RS24880	515.279	180.491	1.3835	0.999362	1.51343	-	-	frameshifted	YceI family protein	-	-	-	-	-	-	-	-	-	-	WP_011423955.1	-	-	-	chromosome	NC_007765.1	194458	195070	-	204
RHE_RS02910	12016.7	4205.66	2.52062	1	1.51464	-	RHE_CH00575	DUF982 domain-containing protein	Hypothetical conserved protein	-	-	-	-	-	-	-	-	-	-	WP_009996061.1	86356228	-	ABC89393	chromosome	NC_007761.1	600510	600755	-	81
RHE_RS05635	211.026	73.8304	1.02332	0.999134	1.51514	-	-	incomplete	hypothetical protein	-	-	-	-	-	-	-	-	-	-	WP_018068841.1	-	-	-	chromosome	NC_007761.1	1152874	1153092	+	219
RHE_RS14195	486.146	170.021	1.36415	0.999768	1.51568	-	RHE_CH02774	SDR family oxidoreductase	Hypothetical conserved protein	Cell wall/membrane/envelope biogenesis	M	COG0702	-	-	-	-	-	Uncharacterized conserved protein YbjT, contains NAD(P)-binding and DUF2867 domains	-	WP_011426020.1	86358378	-	ABC91543	chromosome	NC_007761.1	2889954	2890709	+	251
RHE_RS22890	492.145	172.069	1.10331	0.99833	1.5161	-	RHE_PC00008	ABC transporter substrate-binding protein	-	Amino acid transport and metabolism; Signal transduction mechanisms	ET	COG0834	GO:0042597	periplasmic space [GO:0042597]	-	periplasmic space [GO:0042597]	-	ABC-type amino acid transport/signal transduction system, periplasmic component/domain	K02030	WP_011427635.1	86360053	-	-	plasmid p42c	NC_007764.1	6946	7890	+	314
RHE_RS23640	405.82	141.609	1.04634	0.998759	1.51893	-	RHE_PC00159	ATP-binding cassette domain-containing protein	-	Amino acid transport and metabolism	E	COG4598	GO:0005524; GO:0015424; GO:0016887	ATP binding [GO:0005524]; ATPase activity [GO:0016887]; ATPase-coupled amino acid transmembrane transporter activity [GO:0015424]	-	-	ATPase activity [GO:0016887]; ATPase-coupled amino acid transmembrane transporter activity [GO:0015424]; ATP binding [GO:0005524]	ABC-type histidine transport system, ATPase component	K10021	WP_011427785.1	86360203	-	-	plasmid p42c	NC_007764.1	170697	171476	+	259
RHE_RS23685	674.529	235.334	1.37683	0.999542	1.51917	-	RHE_PC00168	ABC transporter permease	-	Inorganic ion transport and metabolism	P	COG0600	GO:0005886; GO:0016021; GO:0055085	integral component of membrane [GO:0016021]; plasma membrane [GO:0005886]; transmembrane transport [GO:0055085]	transmembrane transport [GO:0055085]	integral component of membrane [GO:0016021]; plasma membrane [GO:0005886]	-	ABC-type nitrate/sulfonate/bicarbonate transport system, permease component	K15554	WP_011427794.1	86360212	-	-	plasmid p42c	NC_007764.1	179145	179996	-	283
RHE_RS10400	2480.92	865.259	1.49152	0.999991	1.51967	-	RHE_CH02030	DUF982 domain-containing protein	Hypothetical conserved protein	-	-	-	-	-	-	-	-	-	-	WP_011425298.1	86357649	-	ABC90814	chromosome	NC_007761.1	2124570	2124851	+	93
RHE_RS24480	1994.33	695.006	2.10114	1	1.5208	-	RHE_PE00089	alpha-glucosidase/alpha-galactosidase	-	Carbohydrate transport and metabolism	G	COG1486	GO:0005975; GO:0008706; GO:0016616; GO:0046872; GO:0103047	6-phospho-beta-glucosidase activity [GO:0008706]; metal ion binding [GO:0046872]; methyl beta-D-glucoside 6-phosphate glucohydrolase activity [GO:0103047]; oxidoreductase activity, acting on the CH-OH group of donors, NAD or NADP as acceptor [GO:0016616]; carbohydrate metabolic process [GO:0005975]	carbohydrate metabolic process [GO:0005975]	-	6-phospho-beta-glucosidase activity [GO:0008706]; metal ion binding [GO:0046872]; methyl beta-D-glucoside 6-phosphate glucohydrolase activity [GO:0103047]; oxidoreductase activity, acting on the CH-OH group of donors, NAD or NADP as acceptor [GO:0016616]	Alpha-galactosidase/6-phospho-beta-glucosidase, family 4 of glycosyl hydrolase	K07406	WP_011427947.1	86360367	-	-	plasmid p42e	NC_007765.1	101481	102947	+	488
RHE_RS22920	416.933	145.221	1.26658	0.999302	1.52157	-	RHE_PC00014	alpha/beta hydrolase	-	General function prediction only	R	COG3545	GO:0016787	hydrolase activity [GO:0016787]	-	-	hydrolase activity [GO:0016787]	Predicted esterase of the alpha/beta hydrolase fold	K07002	WP_011427641.1	86360059	-	-	plasmid p42c	NC_007764.1	11848	12429	+	193
RHE_RS18535	111378	38776.7	3.56746	1	1.5222	-	RHE_CH03625	GTP-binding protein	Putative cobalamin synthesis protein, P47K family	General function prediction only	R	COG0523	-	-	-	-	-	GTPase, G3E family	-	WP_011426838.1	86359215	-	ABC92380	chromosome	NC_007761.1	3835510	3836607	+	365
RHE_RS05525	569.456	198.232	1.6197	0.999964	1.5224	ndiA1	RHE_CH01082	hypothetical protein	Nutrient deprivation-induced protein	-	-	-	-	-	-	-	-	-	-	WP_011424425.1	86356725	-	ABC89890	chromosome	NC_007761.1	1132920	1133486	+	188
RHE_RS23100	1550.97	539.672	2.62536	1	1.52301	-	RHE_PC00051	frameshifted	DsbA family protein	Posttranslational modification, protein turnover, chaperones	O	COG2761	GO:0015035	protein disulfide oxidoreductase activity [GO:0015035]	-	-	protein disulfide oxidoreductase activity [GO:0015035]	Predicted dithiol-disulfide isomerase, DsbA family	-	WP_008524940.1	86360096	-	-	chromosome	NC_007764.1	47323	47941	+	206
RHE_RS22855	8987.22	3123.43	2.30354	1	1.52474	-	RHE_PC00002	type II toxin-antitoxin system Phd/YefM family antitoxin	-	-	-	-	-	-	-	-	-	-	-	WP_011427629.1	86360047	-	-	plasmid p42c	NC_007764.1	407	688	-	93
RHE_RS15885	1410.71	490.201	1.75679	0.999985	1.52497	-	RHE_CH03106	alpha/beta hydrolase	Putative lipase protein	Lipid transport and metabolism	I	COG0657	GO:0016787	hydrolase activity [GO:0016787]	-	-	hydrolase activity [GO:0016787]	Acetyl esterase/lipase	-	WP_011426342.1	86358707	-	ABC91872	chromosome	NC_007761.1	3252993	3254006	-	337
RHE_RS05720	643.327	223.498	1.41536	0.999352	1.52529	-	RHE_CH01119	SDR family NAD(P)-dependent oxidoreductase	Probable short-chain dehydrogenase protein	Lipid transport and metabolism; Secondary metabolites biosynthesis, transport and catabolism; General function prediction only	IQR	COG1028	-	-	-	-	-	NAD(P)-dependent dehydrogenase, short-chain alcohol dehydrogenase family	-	WP_042118104.1	86356761	-	ABC89926	chromosome	NC_007761.1	1168901	1169644	-	247
RHE_RS13270	938.12	325.38	2.21244	1	1.52765	-	RHE_CH02592	hypothetical protein	Hypothetical conserved protein	-	-	-	-	-	-	-	-	-	-	WP_011425842.1	86358199	-	ABC91364	chromosome	NC_007761.1	2702700	2702915	+	71
RHE_RS07030	492.636	170.751	1.65012	0.999998	1.52863	-	RHE_CH01376	hypothetical protein	Hypothetical conserved protein	-	-	-	-	-	-	-	-	-	-	WP_011424712.1	86357014	-	ABC90179	chromosome	NC_007761.1	1449113	1449421	+	102
RHE_RS22950	917.977	317.854	1.32526	0.999502	1.53009	-	RHE_PC00020	FAD/NAD(P)-binding protein	-	General function prediction only	R	COG4529	-	-	-	-	-	Uncharacterized NAD(P)/FAD-binding protein YdhS	-	WP_011427647.1	86360065	-	-	plasmid p42c	NC_007764.1	16494	17864	+	456
RHE_RS05630	501.007	173.382	1.12506	0.998498	1.53087	-	RHE_CH01103	tail fiber domain-containing protein	Hypothetical conserved protein	-	-	-	-	-	-	-	-	-	-	WP_011424444.1	86356745	-	ABC89910	chromosome	NC_007761.1	1151873	1152877	+	334
RHE_RS28820	778.96	269.291	1.17156	0.999446	1.53238	-	RHE_PF00460	MATE family efflux transporter	-	Defense mechanisms	V	COG0534	GO:0015297; GO:0016021; GO:0042910	integral component of membrane [GO:0016021]; antiporter activity [GO:0015297]; xenobiotic transmembrane transporter activity [GO:0042910]	-	integral component of membrane [GO:0016021]	antiporter activity [GO:0015297]; xenobiotic transmembrane transporter activity [GO:0042910]	Na+-driven multidrug efflux pump	-	WP_011428765.1	86361190	-	-	plasmid p42f	NC_007766.1	519260	520678	+	472
RHE_RS11485	125447	43364	3.51945	1	1.53251	sufA	RHE_CH02247	Fe-S cluster assembly scaffold SufA	Hypothetical conserved protein	Posttranslational modification, protein turnover, chaperones	O	COG0316	GO:0005198; GO:0051536; GO:0097428	iron-sulfur cluster binding [GO:0051536]; structural molecule activity [GO:0005198]; protein maturation by iron-sulfur cluster transfer [GO:0097428]	protein maturation by iron-sulfur cluster transfer [GO:0097428]	-	iron-sulfur cluster binding [GO:0051536]; structural molecule activity [GO:0005198]	Fe-S cluster assembly iron-binding protein IscA	K13628	WP_011425508.1	86357862	-	ABC91027	chromosome	NC_007761.1	2347942	2348334	-	130
RHE_RS02320	259.175	89.44	0.962292	0.997633	1.53493	-	RHE_CH00457	cupin domain-containing protein	Hypothetical conserved protein	Carbohydrate transport and metabolism	R	COG4101	-	-	-	-	-	Uncharacterized protein, RmlC-like cupin domain	-	WP_011423835.1	86356113	-	ABC89278	chromosome	NC_007761.1	469720	470154	+	144
RHE_RS10195	741.262	255.467	1.86658	0.999695	1.53685	-	RHE_CH01991	hypothetical protein	Uncharacterized protein	-	-	-	-	-	-	-	-	-	-	WP_011425265.1	86357611	-	ABC90776	chromosome	NC_007761.1	2078075	2078833	-	252
RHE_RS06720	79141.7	27247.8	3.77743	1	1.5383	-	RHE_CH01314	diacylglycerol kinase family lipid kinase	Probable diacylglycerol kinase protein	Lipid transport and metabolism; General function prediction only	IR	COG1597	GO:0003951	NAD+ kinase activity [GO:0003951]	-	-	NAD+ kinase activity [GO:0003951]	Diacylglycerol kinase family enzyme	-	WP_011424653.1	86356954	-	ABC90119	chromosome	NC_007761.1	1371411	1372355	+	314
RHE_RS01465	1042.23	358.721	1.59721	0.999759	1.53874	-	RHE_CH00289	SDR family NAD(P)-dependent oxidoreductase	Probable short-chain dehydrogenase protein	Energy production and conversion	C	COG4221	GO:0055114	oxidation-reduction process [GO:0055114]	oxidation-reduction process [GO:0055114]	-	-	NADP-dependent 3-hydroxy acid dehydrogenase YdfG	-	WP_011423673.1	86355946	-	ABC89111	chromosome	NC_007761.1	297509	298351	-	280
RHE_RS23990	712.677	245.239	1.78057	0.999999	1.53906	-	RHE_PC00225	sugar ABC transporter ATP-binding protein	-	Carbohydrate transport and metabolism	G	COG1129	GO:0005524	ATP binding [GO:0005524]	-	-	ATP binding [GO:0005524]	ABC-type sugar transport system, ATPase component	K10545	WP_020922918.1	86360268	-	-	plasmid p42c	NC_007764.1	240959	241780	-	273
RHE_RS06480	11887.9	4088.43	2.77459	1	1.53987	-	RHE_CH01266	VOC family protein	Probable lactoylglutathione lyase protein	Secondary metabolites biosynthesis, transport and catabolism	Q	COG0346	GO:0016829	lyase activity [GO:0016829]	-	-	lyase activity [GO:0016829]	Catechol 2,3-dioxygenase or other lactoylglutathione lyase family enzyme	-	WP_011424605.1	86356906	-	ABC90071	chromosome	NC_007761.1	1317416	1317796	-	126
RHE_RS06110	675.748	232.377	1.30748	0.999568	1.54002	-	RHE_CH01192	HlyD family secretion protein	Probable multidrug resistance efflux system protein	Defense mechanisms	V	COG1566	GO:0055085	transmembrane transport [GO:0055085]	transmembrane transport [GO:0055085]	-	-	Multidrug resistance efflux pump	K03543	WP_011424531.1	86356832	-	ABC89997	chromosome	NC_007761.1	1245365	1246555	+	396
RHE_RS13240	1129.26	388.039	2.07294	1	1.54111	-	RHE_CH02587	SDR family oxidoreductase	Hypothetical conserved protein	Cell wall/membrane/envelope biogenesis	M	COG0702	-	-	-	-	-	Uncharacterized conserved protein YbjT, contains NAD(P)-binding and DUF2867 domains	-	WP_011425838.1	86358195	-	ABC91360	chromosome	NC_007761.1	2697173	2698012	+	279
RHE_RS16810	583.345	200.333	1.22685	0.99867	1.54195	-	RHE_CH03285	NAD(P)-dependent alcohol dehydrogenase	Probable alcohol dehydrogenase protein (EC 1.1.1.1)	Energy production and conversion; General function prediction only	CR	COG0604	GO:0004022	alcohol dehydrogenase (NAD+) activity [GO:0004022]	-	-	alcohol dehydrogenase (NAD+) activity [GO:0004022]	NADPH:quinone reductase or related Zn-dependent oxidoreductase	-	WP_011426519.1	86358884	1.1.1.1	ABC92049	chromosome	NC_007761.1	3448716	3449738	-	340
RHE_RS23795	425.918	146.122	1.14808	0.999009	1.5434	pxpB	RHE_PC00189	5-oxoprolinase subunit PxpB	-	Amino acid transport and metabolism	E	COG2049	GO:0005524; GO:0016787	ATP binding [GO:0005524]; hydrolase activity [GO:0016787]	-	-	ATP binding [GO:0005524]; hydrolase activity [GO:0016787]	Allophanate hydrolase subunit 1	-	WP_011427815.1	86360233	-	-	plasmid p42c	NC_007764.1	200964	201671	-	235
RHE_RS27380	578.037	198.123	1.03283	0.9991	1.54477	eutB	RHE_PF00182	hydroxyectoine utilization dehydratase EutB	-	Amino acid transport and metabolism	E	COG1171	GO:0004794; GO:0006520; GO:0030170	L-threonine ammonia-lyase activity [GO:0004794]; pyridoxal phosphate binding [GO:0030170]; cellular amino acid metabolic process [GO:0006520]	cellular amino acid metabolic process [GO:0006520]	-	L-threonine ammonia-lyase activity [GO:0004794]; pyridoxal phosphate binding [GO:0030170]	Threonine dehydratase	K01754	WP_011428490.1	86360913	-	-	plasmid p42f	NC_007766.1	192948	193949	-	333
RHE_RS00250	80407.8	27540.9	5.79737	1	1.54576	hslV	RHE_CH00048	ATP-dependent protease subunit HslV	ATP-dependent protease subunit HslV (EC 3.4.25.2)	Posttranslational modification, protein turnover, chaperones	O	COG5405	GO:0004298; GO:0005839; GO:0009376; GO:0046872; GO:0051603	HslUV protease complex [GO:0009376]; proteasome core complex [GO:0005839]; metal ion binding [GO:0046872]; threonine-type endopeptidase activity [GO:0004298]; proteolysis involved in cellular protein catabolic process [GO:0051603]	proteolysis involved in cellular protein catabolic process [GO:0051603]	HslUV protease complex [GO:0009376]; proteasome core complex [GO:0005839]	metal ion binding [GO:0046872]; threonine-type endopeptidase activity [GO:0004298]	ATP-dependent protease HslVU (ClpYQ), peptidase subunit	K01419	WP_011423452.1	86355716	3.4.25.2	ABC88881	chromosome	NC_007761.1	48319	48846	+	175
RHE_RS30610	289.412	98.9476	1.18476	0.999228	1.54839	tnpB	RHE_PD00242	IS66 family insertion sequence element accessory protein TnpB	-	Mobilome: prophages, transposons	X	COG3436	-	-	-	-	-	Transposase	K07484	WP_016737501.1	89255374	-	-	plasmid symbiotic plasmid p42d	NC_004041.2	260293	260643	-	116
RHE_RS05015	792.734	270.947	1.53694	0.999981	1.54883	-	RHE_CH00991	hypothetical protein	Uncharacterized protein	-	-	-	-	-	-	-	-	-	-	WP_042118019.1	86356637	-	ABC89802	chromosome	NC_007761.1	1040253	1040723	-	156
RHE_RS00375	16868.7	5760.98	3.84048	1	1.54996	-	RHE_CH00073	carbohydrate ABC transporter substrate-binding protein	Probable sugar ABC transporter, substrate-binding protein	Carbohydrate transport and metabolism	G	COG1653	GO:0042597	periplasmic space [GO:0042597]	-	periplasmic space [GO:0042597]	-	ABC-type glycerol-3-phosphate transport system, periplasmic component	K02027	WP_011423470.1	86355734	-	ABC88899	chromosome	NC_007761.1	78151	79437	-	428
RHE_RS05310	729.247	248.805	1.11532	0.998457	1.55139	-	RHE_CH01042	HAMP domain-containing histidine kinase	Probable two-component sensor histidine kinase protein	Signal transduction mechanisms	T	COG0642	GO:0000155; GO:0016021	integral component of membrane [GO:0016021]; phosphorelay sensor kinase activity [GO:0000155]	-	integral component of membrane [GO:0016021]	phosphorelay sensor kinase activity [GO:0000155]	Signal transduction histidine kinase	-	WP_011424386.1	86356686	-	ABC89851	chromosome	NC_007761.1	1093508	1094905	-	465
RHE_RS33470	6057.97	2059.82	2.92761	1	1.55632	-	-	hypothetical protein	-	-	-	-	-	-	-	-	-	-	-	WP_020920886.1	-	-	-	chromosome	NC_007761.1	1480868	1481014	-	48
RHE_RS29295	694.129	235.758	1.36733	0.99974	1.5579	-	RHE_PF00551	HlyD family secretion protein	-	Defense mechanisms	V	COG1566	-	-	-	-	-	Multidrug resistance efflux pump	K03543	WP_011428853.1	86361279	-	-	plasmid p42f	NC_007766.1	616375	617526	-	383
RHE_RS14865	1629.75	553.353	2.18311	1	1.55838	-	RHE_CH02908	extracellular solute-binding protein	Probable spermidine/putrescine ABC transporter, substrate-binding protein	Amino acid transport and metabolism	E	COG0687	GO:0042597	periplasmic space [GO:0042597]	-	periplasmic space [GO:0042597]	-	Spermidine/putrescine-binding periplasmic protein	K02055	WP_011426152.1	86358511	-	ABC91676	chromosome	NC_007761.1	3043250	3044548	-	432
RHE_RS05610	305.788	103.674	1.3674	0.999739	1.56048	-	RHE_CH01099	hypothetical protein	Hypothetical conserved protein	-	-	-	-	-	-	-	-	-	-	WP_042118085.1	86356742	-	ABC89907	chromosome	NC_007761.1	1148166	1148726	+	186
RHE_RS02200	7429.14	2517.08	3.68424	1	1.56145	-	RHE_CH00434	hypothetical protein	Hypothetical conserved protein	-	-	-	-	-	-	-	-	-	-	WP_011423815.1	86356091	-	ABC89256	chromosome	NC_007761.1	448069	448293	-	74
RHE_RS28235	2115.6	716.637	2.16262	1	1.56175	-	RHE_PF00347	four-carbon acid sugar kinase family protein	-	Function unknown	S	COG3395	GO:0005524; GO:0005975; GO:0016301	ATP binding [GO:0005524]; kinase activity [GO:0016301]; carbohydrate metabolic process [GO:0005975]	carbohydrate metabolic process [GO:0005975]	-	ATP binding [GO:0005524]; kinase activity [GO:0016301]	Uncharacterized conserved protein YgbK, DUF1537 family	K21948	WP_011428654.1	86361077	-	-	plasmid p42f	NC_007766.1	388582	389862	+	426
RHE_RS33495	617.9	209.239	1.58026	0.999647	1.56222	-	-	hypothetical protein	-	-	-	-	-	-	-	-	-	-	-	WP_020921050.1	-	-	-	chromosome	NC_007761.1	1791378	1791536	-	52
RHE_RS20900	235522	79710.2	5.27149	1	1.56303	-	RHE_CH04089	hypothetical protein	Hypothetical conserved protein	-	-	-	GO:0016021	integral component of membrane [GO:0016021]	-	integral component of membrane [GO:0016021]	-	-	-	WP_011427270.1	86359667	-	ABC92832	chromosome	NC_007761.1	4332670	4332903	+	77
RHE_RS28815	431.954	146.07	1.14855	0.999023	1.56422	-	RHE_PF00459	acetyltransferase	-	Translation, ribosomal structure and biogenesis; Posttranslational modification, protein turnover, chaperones	JO	COG1670	GO:0050133	N6-hydroxylysine O-acetyltransferase activity [GO:0050133]	-	-	N6-hydroxylysine O-acetyltransferase activity [GO:0050133]	Protein N-acetyltransferase, RimJ/RimL family	K03896	WP_042120015.1	86361189	-	-	plasmid p42f	NC_007766.1	518235	519263	+	342
RHE_RS30255	2709.83	912.572	1.62346	0.999977	1.57019	traA	RHE_PD00170	Ti-type conjugative transfer relaxase TraA	-	Replication, recombination and repair	L	COG0507	GO:0000746; GO:0008854	exodeoxyribonuclease V activity [GO:0008854]; conjugation [GO:0000746]	conjugation [GO:0000746]	-	exodeoxyribonuclease V activity [GO:0008854]	ATP-dependent exoDNAse (exonuclease V), alpha subunit, helicase superfamily I	-	WP_011053391.1	21492793	-	-	plasmid symbiotic plasmid p42d	NC_004041.2	182667	187325	+	1552
RHE_RS03045	928.182	312.575	2.31658	1	1.57021	-	RHE_CH00602	RidA family protein	Probable translation initiation inhibitor protein	Defense mechanisms	V	COG0251	-	-	-	-	-	Enamine deaminase RidA, house cleaning of reactive enamine intermediates, YjgF/YER057c/UK114 family	-	WP_011423967.1	86356253	-	ABC89418	chromosome	NC_007761.1	619566	619958	+	130
RHE_RS12825	1005.71	338.612	1.47697	0.999944	1.57051	-	RHE_CH02506	efflux RND transporter periplasmic adaptor subunit	Putative cation efflux system protein	Cell wall/membrane/envelope biogenesis; Defense mechanisms	MV	COG0845	GO:0016020; GO:0022857	membrane [GO:0016020]; transmembrane transporter activity [GO:0022857]	-	membrane [GO:0016020]	transmembrane transporter activity [GO:0022857]	Multidrug efflux pump subunit AcrA (membrane-fusion protein)	K07798	WP_157700404.1	86358118	-	ABC91283	chromosome	NC_007761.1	2619118	2620548	+	476
RHE_RS01460	10037.8	3373.58	3.95031	1	1.57309	-	RHE_CH00288	SDR family oxidoreductase	Putative oxidoreductase protein	Energy production and conversion	C	COG4221	GO:0016491	oxidoreductase activity [GO:0016491]	-	-	oxidoreductase activity [GO:0016491]	NADP-dependent 3-hydroxy acid dehydrogenase YdfG	-	WP_011423672.1	86355945	-	ABC89110	chromosome	NC_007761.1	296738	297472	-	244
RHE_RS10420	3642.17	1223.57	3.08144	1	1.57371	-	RHE_CH02034	FAD-dependent oxidoreductase	Probable monooxygenase protein	Coenzyme transport and metabolism; Energy production and conversion	HC	COG0654	GO:0004497; GO:0071949	FAD binding [GO:0071949]; monooxygenase activity [GO:0004497]	-	-	FAD binding [GO:0071949]; monooxygenase activity [GO:0004497]	2-polyprenyl-6-methoxyphenol hydroxylase and related FAD-dependent oxidoreductases	-	WP_011425302.1	86357653	-	ABC90818	chromosome	NC_007761.1	2127089	2128603	-	504
RHE_RS27465	341.707	114.753	1.34869	0.999749	1.57423	-	RHE_PF00199	amino acid synthesis family protein	-	-	-	-	-	-	-	-	-	-	-	WP_011428507.1	86360930	-	-	plasmid p42f	NC_007766.1	210003	210605	+	200
RHE_RS06710	90465	30367.4	5.52448	1	1.57483	mgtE	RHE_CH01312	magnesium transporter	Magnesium transporter MgtE	Inorganic ion transport and metabolism	P	COG2239	GO:0005886; GO:0015095; GO:0016021; GO:0046872	integral component of membrane [GO:0016021]; plasma membrane [GO:0005886]; magnesium ion transmembrane transporter activity [GO:0015095]; metal ion binding [GO:0046872]	-	integral component of membrane [GO:0016021]; plasma membrane [GO:0005886]	magnesium ion transmembrane transporter activity [GO:0015095]; metal ion binding [GO:0046872]	Mg/Co/Ni transporter MgtE (contains CBS domain)	K06213	WP_011424651.1	86356952	-	ABC90117	chromosome	NC_007761.1	1368258	1369631	-	457
RHE_RS05725	14904.5	4985.32	3.27391	1	1.57999	degPch1	RHE_CH01120	DegQ family serine endoprotease	Periplasmic serine endoprotease DegP-like (EC 3.4.21.107)	Posttranslational modification, protein turnover, chaperones	O	COG0265	GO:0004252; GO:0042597	periplasmic space [GO:0042597]; serine-type endopeptidase activity [GO:0004252]	-	periplasmic space [GO:0042597]	serine-type endopeptidase activity [GO:0004252]	Periplasmic serine protease, S1-C subfamily, contain C-terminal PDZ domain	K04771	WP_011424461.1	86356762	3.4.21.107	ABC89927	chromosome	NC_007761.1	1169820	1171322	-	500
RHE_RS02985	474.774	158.697	1.43902	0.999624	1.58097	-	RHE_CH00590	polyisoprenoid-binding protein	Hypothetical conserved protein	General function prediction only	R	COG2353	-	-	-	-	-	Polyisoprenoid-binding periplasmic protein YceI	-	WP_011423955.1	86356241	-	ABC89406	chromosome	NC_007761.1	610474	611091	-	205
RHE_RS17305	635.388	212.139	2.51636	1	1.58263	-	RHE_CH03384	Crp/Fnr family transcriptional regulator	Putative transcriptional regulator protein	Signal transduction mechanisms	T	COG0664	GO:0003677; GO:0006355	DNA binding [GO:0003677]; regulation of transcription, DNA-templated [GO:0006355]	regulation of transcription, DNA-templated [GO:0006355]	-	DNA binding [GO:0003677]	cAMP-binding domain of CRP or a regulatory subunit of cAMP-dependent protein kinases	-	WP_011426616.1	86358982	-	ABC92147	chromosome	NC_007761.1	3555954	3556691	-	245
RHE_RS11250	94274.7	31452.2	4.46714	1	1.58371	nifUch2	RHE_CH02200	iron-sulfur cluster assembly scaffold protein	Nitrogen fixation protein	Posttranslational modification, protein turnover, chaperones	O	COG0822	GO:0005506; GO:0016226; GO:0051536	iron ion binding [GO:0005506]; iron-sulfur cluster binding [GO:0051536]; iron-sulfur cluster assembly [GO:0016226]	iron-sulfur cluster assembly [GO:0016226]	-	iron ion binding [GO:0005506]; iron-sulfur cluster binding [GO:0051536]	NifU homolog involved in Fe-S cluster formation	-	WP_011425462.1	86357816	-	ABC90981	chromosome	NC_007761.1	2306125	2306571	-	148
RHE_RS24660	6011.82	2003.07	3.37152	1	1.58559	-	RHE_PE00124	caspase family protein	-	General function prediction only	R	COG4249	GO:0004197	cysteine-type endopeptidase activity [GO:0004197]	-	-	cysteine-type endopeptidase activity [GO:0004197]	Uncharacterized protein, contains caspase domain	-	WP_011427981.1	86360401	-	-	plasmid p42e	NC_007765.1	146565	149153	+	862
RHE_RS22930	458.613	152.756	1.1468	0.998968	1.58605	-	RHE_PC00016	gamma-glutamylcyclotransferase	-	-	-	-	GO:0003839; GO:0006751; GO:0061928	gamma-glutamylcyclotransferase activity [GO:0003839]; glutathione specific gamma-glutamylcyclotransferase activity [GO:0061928]; glutathione catabolic process [GO:0006751]	glutathione catabolic process [GO:0006751]	-	gamma-glutamylcyclotransferase activity [GO:0003839]; glutathione specific gamma-glutamylcyclotransferase activity [GO:0061928]	glutathione-specific gamma-glutamylcyclotransferase	K07232	WP_041678948.1	-	-	-	plasmid p42c	NC_007764.1	12752	13522	+	256
RHE_RS29585	21357.6	7106.08	5.81148	1	1.58763	-	RHE_PD00032	avidin/streptavidin family protein	-	-	-	-	GO:0005576; GO:0009374	extracellular region [GO:0005576]; biotin binding [GO:0009374]	-	extracellular region [GO:0005576]	biotin binding [GO:0009374]	-	-	WP_004674376.1	89255306	-	-	plasmid symbiotic plasmid p42d	NC_004041.2	34932	35399	+	155
RHE_RS13380	1870.34	621.094	2.2659	1	1.59042	-	RHE_CH02613	cytochrome C oxidase subunit IV family protein	Hypothetical conserved membrane protein	Energy production and conversion	C	COG5605	GO:0005886; GO:0016021	integral component of membrane [GO:0016021]; plasma membrane [GO:0005886]	-	integral component of membrane [GO:0016021]; plasma membrane [GO:0005886]	-	Cytochrome c oxidase subunit IV	-	WP_011425863.1	86358220	-	ABC91385	chromosome	NC_007761.1	2727017	2727382	-	121
RHE_RS18860	16702.5	5540.39	2.42024	1	1.59201	-	RHE_CH03688	efflux RND transporter periplasmic adaptor subunit	Putative multidrug efflux transporter protein	Cell wall/membrane/envelope biogenesis; Defense mechanisms	MV	COG0845	GO:0016020; GO:0022857	membrane [GO:0016020]; transmembrane transporter activity [GO:0022857]	-	membrane [GO:0016020]	transmembrane transporter activity [GO:0022857]	Multidrug efflux pump subunit AcrA (membrane-fusion protein)	-	WP_011426900.1	86359278	-	ABC92443	chromosome	NC_007761.1	3907606	3908745	-	379
RHE_RS28250	2682.79	889.305	3.11107	1	1.59298	-	RHE_PF00350	HAD-IA family hydrolase	-	-	-	-	GO:0016787	hydrolase activity [GO:0016787]	-	-	hydrolase activity [GO:0016787]	putative hydrolase of the HAD superfamily	K07025	WP_042120004.1	-	-	-	plasmid p42f	NC_007766.1	392485	393195	+	236
RHE_RS00750	101373	33598.3	8.80986	1	1.59321	-	RHE_CH00147	SH3 domain-containing protein	Hypothetical conserved protein	-	-	-	GO:0016021	integral component of membrane [GO:0016021]	-	integral component of membrane [GO:0016021]	-	-	-	WP_020920082.1	-	-	ABC88972	chromosome	NC_007761.1	158145	158831	-	228
RHE_RS24650	706.302	233.72	1.91331	0.999999	1.5955	-	RHE_PE00122	ABC transporter permease subunit	-	Inorganic ion transport and metabolism	P	COG0600	GO:0005886; GO:0016021; GO:0055085	integral component of membrane [GO:0016021]; plasma membrane [GO:0005886]; transmembrane transport [GO:0055085]	transmembrane transport [GO:0055085]	integral component of membrane [GO:0016021]; plasma membrane [GO:0005886]	-	ABC-type nitrate/sulfonate/bicarbonate transport system, permease component	K02050	WP_011427979.1	86360399	-	-	plasmid p42e	NC_007765.1	144022	144840	-	272
RHE_RS25175	6268.81	2072.68	2.36507	1	1.59669	-	RHE_PE00223	This protein belongs to a clade of uncharacterized proteins related to peroxidases such as the alkylhydroperoxidase AhpD.	-	Inorganic ion transport and metabolism	P	COG2128	GO:0051920	peroxiredoxin activity [GO:0051920]	-	-	peroxiredoxin activity [GO:0051920]	Alkylhydroperoxidase family enzyme, contains CxxC motif	-	WP_011428077.1	86360497	-	-	plasmid p42e	NC_007765.1	255703	256278	-	191
RHE_RS26510	1134.85	375.085	2.38392	1	1.59721	-	RHE_PF00018	cupin domain-containing protein	-	General function prediction only	R	COG1917	-	-	-	-	-	Cupin domain protein related to quercetin dioxygenase	-	WP_011428330.1	86360752	-	-	plasmid p42f	NC_007766.1	17675	18088	+	137
RHE_RS22225	1992.85	658.423	2.0807	1	1.59775	-	RHE_PB00044	SDR family NAD(P)-dependent oxidoreductase	-	General function prediction only	R	COG0300	GO:0016491	oxidoreductase activity [GO:0016491]	-	-	oxidoreductase activity [GO:0016491]	Short-chain dehydrogenase	-	WP_011427510.1	86359925	-	-	plasmid p42b	NC_007763.1	48550	49350	-	266
RHE_RS25810	498.642	164.637	1.11098	0.998429	1.59872	-	RHE_PE00342	ABC transporter permease	-	Amino acid transport and metabolism; Inorganic ion transport and metabolism	EP	COG1173	GO:0005886; GO:0016021; GO:0055085	integral component of membrane [GO:0016021]; plasma membrane [GO:0005886]; transmembrane transport [GO:0055085]	transmembrane transport [GO:0055085]	integral component of membrane [GO:0016021]; plasma membrane [GO:0005886]	-	ABC-type dipeptide/oligopeptide/nickel transport system, permease component	K02034	WP_011428196.1	86360616	-	-	plasmid p42e	NC_007765.1	376683	377552	+	289
RHE_RS14980	559.815	184.599	2.10249	1	1.60056	-	RHE_CH02928	hypothetical protein	Uncharacterized protein	-	-	-	-	-	-	-	-	-	-	WP_042118788.1	86358530	-	ABC91695	chromosome	NC_007761.1	3060938	3061369	-	143
RHE_RS07930	22317.8	7350.07	2.8319	1	1.60236	-	RHE_CH01553	glycogen debranching protein	Hypothetical conserved protein	Carbohydrate transport and metabolism	G	COG3408	GO:0005975	carbohydrate metabolic process [GO:0005975]	carbohydrate metabolic process [GO:0005975]	-	-	Glycogen debranching enzyme (alpha-1,6-glucosidase)	-	WP_011424881.1	86357190	-	ABC90355	chromosome	NC_007761.1	1631898	1633655	+	585
RHE_RS25325	2545.49	838.131	2.12996	1	1.60269	-	RHE_PE00250	Ku protein	-	Replication, recombination and repair	L	COG1273	GO:0003690; GO:0006303; GO:0006310	double-stranded DNA binding [GO:0003690]; DNA recombination [GO:0006310]; double-strand break repair via nonhomologous end joining [GO:0006303]	DNA recombination [GO:0006310]; double-strand break repair via nonhomologous end joining [GO:0006303]	-	double-stranded DNA binding [GO:0003690]	Non-homologous end joining protein Ku, dsDNA break repair	-	WP_011428104.1	86360524	-	-	plasmid p42e	NC_007765.1	280179	280997	+	272
RHE_RS28295	962.477	315.775	1.45527	0.999743	1.60785	-	RHE_PF00358	FAD-dependent oxidoreductase	-	Energy production and conversion	C	COG1249	GO:0016491	oxidoreductase activity [GO:0016491]	-	-	oxidoreductase activity [GO:0016491]	Pyruvate/2-oxoglutarate dehydrogenase complex, dihydrolipoamide dehydrogenase (E3) component or related enzyme	-	WP_015886766.1	86361088	-	-	chromosome	NC_007766.1	402456	403972	+	505
RHE_RS15255	5079.57	1666.15	2.45618	1	1.60819	-	RHE_CH02982	carbohydrate ABC transporter substrate-binding protein	Probable sugar ABC transporter, substrate-binding protein	Carbohydrate transport and metabolism	G	COG1653	GO:0042597	periplasmic space [GO:0042597]	-	periplasmic space [GO:0042597]	-	ABC-type glycerol-3-phosphate transport system, periplasmic component	K02027	WP_011426224.1	86358584	-	ABC91749	chromosome	NC_007761.1	3123105	3124439	+	444
RHE_RS07025	670.239	219.011	1.37993	0.999459	1.61367	-	RHE_CH01375	GTP-binding protein	Probable cobalamin synthesis protein, P47K family	General function prediction only	R	COG0523	-	-	-	-	-	GTPase, G3E family	-	WP_011424711.1	86357013	-	ABC90178	chromosome	NC_007761.1	1447807	1449039	+	410
RHE_RS04495	23228.9	7583.02	5.89488	1	1.61507	-	RHE_CH00893	histidine phosphatase family protein	Probable phosphoglycerate mutase protein	Carbohydrate transport and metabolism	G	COG0406	-	-	-	-	-	Broad specificity phosphatase PhoE	-	WP_011424241.1	86356539	-	ABC89704	chromosome	NC_007761.1	937833	938414	+	193
RHE_RS25770	483.347	157.755	1.1827	0.999294	1.61538	-	RHE_PE00333	glycoside hydrolase family 3 protein	-	Carbohydrate transport and metabolism	G	COG1472	GO:0004563; GO:0005975; GO:0102148	beta-N-acetylhexosaminidase activity [GO:0004563]; N-acetyl-beta-D-galactosaminidase activity [GO:0102148]; carbohydrate metabolic process [GO:0005975]	carbohydrate metabolic process [GO:0005975]	-	beta-N-acetylhexosaminidase activity [GO:0004563]; N-acetyl-beta-D-galactosaminidase activity [GO:0102148]	Periplasmic beta-glucosidase and related glycosidases	K01207	WP_011428187.1	86360607	-	-	plasmid p42e	NC_007765.1	369096	370118	-	340
RHE_RS27910	5830.66	1901.79	2.60643	1	1.6163	-	RHE_PF00285	efflux RND transporter periplasmic adaptor subunit	-	Cell wall/membrane/envelope biogenesis; Defense mechanisms	MV	COG0845	GO:0016020; GO:0022857	membrane [GO:0016020]; transmembrane transporter activity [GO:0022857]	-	membrane [GO:0016020]	transmembrane transporter activity [GO:0022857]	Multidrug efflux pump subunit AcrA (membrane-fusion protein)	K21137	WP_011428592.1	86361015	-	-	plasmid p42f	NC_007766.1	317572	318657	-	361
RHE_RS00355	800.58	260.117	1.29411	0.999576	1.62188	galE1	RHE_CH00069	UDP-glucose 4-epimerase GalE	UDP-glucose 4-epimerase protein (EC 5.1.3.2)	Cell wall/membrane/envelope biogenesis	M	COG1087	GO:0003978; GO:0006012	UDP-glucose 4-epimerase activity [GO:0003978]; galactose metabolic process [GO:0006012]	galactose metabolic process [GO:0006012]	-	UDP-glucose 4-epimerase activity [GO:0003978]	UDP-glucose 4-epimerase	K12448	WP_011423466.1	86355730	5.1.3.2	ABC88895	chromosome	NC_007761.1	73616	74599	+	327
RHE_RS19670	1418.97	460.435	2.37273	1	1.62377	-	RHE_CH03845	LacI family DNA-binding transcriptional regulator	Putative transcriptional regulator protein, LacI family	Transcription	K	COG1609	GO:0003677; GO:0006355	DNA binding [GO:0003677]; regulation of transcription, DNA-templated [GO:0006355]	regulation of transcription, DNA-templated [GO:0006355]	-	DNA binding [GO:0003677]	DNA-binding transcriptional regulator, LacI/PurR family	K02529	WP_073990398.1	86359427	-	ABC92592	chromosome	NC_007761.1	4069010	4070029	-	339
RHE_RS12420	659.775	214.084	1.24156	0.999022	1.6238	ssuD	RHE_CH02432	FMNH2-dependent alkanesulfonate monooxygenase	Alkanesulfonate monooxygenase (EC 1.14.14.5) (FMNH2-dependent aliphatic sulfonate monooxygenase)	Coenzyme transport and metabolism; General function prediction only	HR	COG2141	GO:0008726	alkanesulfonate monooxygenase activity [GO:0008726]	-	-	alkanesulfonate monooxygenase activity [GO:0008726]	Flavin-dependent oxidoreductase, luciferase family (includes alkanesulfonate monooxygenase SsuD and methylene tetrahydromethanopterin reductase)	K04091	WP_011425689.1	86358045	1.14.14.5	ABC91210	chromosome	NC_007761.1	2540806	2541981	-	391
RHE_RS05600	523.225	169.549	1.20349	0.998613	1.62573	-	RHE_CH01097	phage major capsid protein	Hypothetical conserved protein	-	-	-	-	-	-	-	-	-	-	WP_011424439.1	86356740	-	ABC89905	chromosome	NC_007761.1	1146190	1147164	+	324
RHE_RS33330	345.111	111.793	1.70904	0.999581	1.62623	-	-	incomplete	CopG family transcriptional regulator	-	-	-	-	-	-	-	-	-	-	WP_018482407.1	-	-	-	chromosome	NC_007766.1	344271	344408	-	45
RHE_RS06120	771.757	249.582	1.27601	0.999387	1.62863	-	RHE_CH01194	adenylate/guanylate cyclase domain-containing protein	Probable adenylate cyclase protein	Signal transduction mechanisms	T	COG2114	GO:0009190; GO:0035556	cyclic nucleotide biosynthetic process [GO:0009190]; intracellular signal transduction [GO:0035556]	cyclic nucleotide biosynthetic process [GO:0009190]; intracellular signal transduction [GO:0035556]	-	-	Adenylate cyclase, class 3	K01768	WP_011424533.1	86356834	-	ABC89999	chromosome	NC_007761.1	1248290	1249495	+	401
RHE_RS26840	958.093	309.277	1.77448	0.999999	1.63127	-	RHE_PF00080	response regulator	-	Signal transduction mechanisms; Transcription	TK	COG4753	GO:0000160	phosphorelay signal transduction system [GO:0000160]	phosphorelay signal transduction system [GO:0000160]	-	-	Two-component response regulator, YesN/AraC family, consists of REC and AraC-type DNA-binding domains	-	WP_011428390.1	86360813	-	-	plasmid p42f	NC_007766.1	83866	84222	+	118
RHE_RS30675	264.764	85.4626	1.11453	0.998455	1.63134	-	-	cytochrome	-	-	-	-	-	-	-	-	-	-	-	WP_008536508.1	-	-	-	plasmid symbiotic plasmid p42d	NC_004041.2	273150	273329	-	59
RHE_RS14020	4181.84	1349.25	2.83526	1	1.63198	-	RHE_CH02738	hypothetical protein	Hypothetical conserved protein	-	-	-	-	-	-	-	-	-	-	WP_042118725.1	86358343	-	ABC91508	chromosome	NC_007761.1	2850525	2852273	-	582
RHE_RS22440	41262.4	13305.4	2.65528	1	1.63282	-	RHE_PB00085	type II toxin-antitoxin system VapC family toxin	-	General function prediction only	R	COG1487	GO:0000287; GO:0004540; GO:0090729	magnesium ion binding [GO:0000287]; ribonuclease activity [GO:0004540]; toxin activity [GO:0090729]	-	-	magnesium ion binding [GO:0000287]; ribonuclease activity [GO:0004540]; toxin activity [GO:0090729]	Predicted nucleic acid-binding protein, contains PIN domain	K07062	WP_011427549.1	86359964	-	-	plasmid p42b	NC_007763.1	98995	99417	-	140
RHE_RS31490	762.094	245.208	1.63389	0.999995	1.63597	-	-	DUF2945 domain-containing protein	DUF2945 domain-containing protein	-	-	-	-	-	-	-	-	-	-	WP_008966926.1	-	-	-	chromosome	NC_007761.1	1205331	1205545	+	215
RHE_RS25860	578.707	186.011	1.21866	0.998516	1.63744	-	RHE_PE00352	TauD/TfdA family dioxygenase	-	Secondary metabolites biosynthesis, transport and catabolism	Q	COG2175	GO:0000908	taurine dioxygenase activity [GO:0000908]	-	-	taurine dioxygenase activity [GO:0000908]	Taurine dioxygenase, alpha-ketoglutarate-dependent	K22303	WP_011428206.1	86360626	-	-	plasmid p42e	NC_007765.1	388120	389049	-	309
RHE_RS05115	886.651	284.988	1.4282	0.999556	1.63747	-	RHE_CH01009	PHB depolymerase family esterase	Probable polyhydroxybutyrate depolymerase protein	Secondary metabolites biosynthesis, transport and catabolism	Q	COG3509	GO:0005576; GO:0016787	extracellular region [GO:0005576]; hydrolase activity [GO:0016787]	-	extracellular region [GO:0005576]	hydrolase activity [GO:0016787]	Poly(3-hydroxybutyrate) depolymerase	K03932	WP_042118029.1	86356655	-	ABC89820	chromosome	NC_007761.1	1059486	1060484	-	332
RHE_RS03720	263349	84604.8	5.1092	1	1.63816	rirA	RHE_CH00735	iron-responsive transcriptional regulator RirA	Rhizobial iron transcriptional regulator protein	Transcription	K	COG1959	-	-	-	-	-	DNA-binding transcriptional regulator, IscR family	K13772	WP_011424096.1	86356384	-	ABC89549	chromosome	NC_007761.1	772463	772945	+	160
RHE_RS22085	3798.51	1217.7	3.05001	1	1.64127	-	RHE_PB00017	DMT family transporter	-	Amino acid transport and metabolism	E	COG5006	GO:0016021	integral component of membrane [GO:0016021]	-	integral component of membrane [GO:0016021]	-	Threonine/homoserine efflux transporter RhtA	-	WP_042119645.1	86359898	-	-	plasmid p42b	NC_007763.1	17638	18555	+	305
RHE_RS22670	4736.18	1518.12	3.576	1	1.64144	-	RHE_PB00131	alanine--glyoxylate aminotransferase family protein	-	Amino acid transport and metabolism;Nucleotide transport and metabolism	EF	COG0075	GO:0008483	transaminase activity [GO:0008483]	-	-	transaminase activity [GO:0008483]	Archaeal aspartate aminotransferase or a related aminotransferase, includes purine catabolism protein PucG	-	WP_011427595.1	86360010	-	-	plasmid p42b	NC_007763.1	146673	147767	+	364
RHE_RS24790	2195.32	702.886	2.46199	1	1.64307	-	RHE_PE00149	type II secretion system F family protein	-	Intracellular trafficking, secretion, and vesicular transpor; Extracellular structures	UW	COG4965	GO:0005886; GO:0016021	integral component of membrane [GO:0016021]; plasma membrane [GO:0005886]	-	integral component of membrane [GO:0016021]; plasma membrane [GO:0005886]	-	Flp pilus assembly protein TadB	K12510	WP_042119851.1	86360425	-	-	plasmid p42e	NC_007765.1	176732	177595	-	287
RHE_RS01735	2423.26	775.791	2.69944	1	1.64321	-	RHE_CH00343	SDR family oxidoreductase	Probable oxidoreductase protein	Lipid transport and metabolism; Secondary metabolites biosynthesis, transport and catabolism; General function prediction only	IQR	COG1028	GO:0055114	oxidation-reduction process [GO:0055114]	oxidation-reduction process [GO:0055114]	-	-	NAD(P)-dependent dehydrogenase, short-chain alcohol dehydrogenase family	-	WP_011423727.1	86356000	-	ABC89165	chromosome	NC_007761.1	353753	354517	-	254
RHE_RS09325	35498.5	11351.4	3.41132	1	1.64489	tatB	RHE_CH01824	twin-arginine translocase subunit TatB	Sec-independent protein translocase protein TatB	Intracellular trafficking, secretion, and vesicular transpor	U	COG1826	GO:0005887; GO:0008320; GO:0033281; GO:0043953	integral component of plasma membrane [GO:0005887]; TAT protein transport complex [GO:0033281]; protein transmembrane transporter activity [GO:0008320]; protein transport by the Tat complex [GO:0043953]	protein transport by the Tat complex [GO:0043953]	integral component of plasma membrane [GO:0005887]; TAT protein transport complex [GO:0033281]	protein transmembrane transporter activity [GO:0008320]	Sec-independent protein translocase protein TatA	K03117	WP_011425114.1	86357452	-	ABC90617	chromosome	NC_007761.1	1911790	1912410	+	206
RHE_RS26625	713.62	228.065	1.15479	0.999213	1.64571	-	RHE_PF00041	four-carbon acid sugar kinase family protein	-	Function unknown	S	COG3395	GO:0005524; GO:0005975; GO:0016301	ATP binding [GO:0005524]; kinase activity [GO:0016301]; carbohydrate metabolic process [GO:0005975]	carbohydrate metabolic process [GO:0005975]	-	ATP binding [GO:0005524]; kinase activity [GO:0016301]	Uncharacterized conserved protein YgbK, DUF1537 family	-	WP_011428352.1	86360775	-	-	plasmid p42f	NC_007766.1	41679	43013	-	444
RHE_RS11260	49558.4	15826.4	8.73317	1	1.6468	hisI	RHE_CH02202	phosphoribosyl-AMP cyclohydrolase	Phosphoribosyl-AMP cyclohydrolase (PRA-CH) (EC 3.5.4.19)	Amino acid transport and metabolism	E	COG0139	GO:0000105; GO:0000287; GO:0004635; GO:0005737; GO:0008270	cytoplasm [GO:0005737]; magnesium ion binding [GO:0000287]; phosphoribosyl-AMP cyclohydrolase activity [GO:0004635]; zinc ion binding [GO:0008270]; histidine biosynthetic process [GO:0000105]	histidine biosynthetic process [GO:0000105]	cytoplasm [GO:0005737]	magnesium ion binding [GO:0000287]; phosphoribosyl-AMP cyclohydrolase activity [GO:0004635]; zinc ion binding [GO:0008270]	Phosphoribosyl-AMP cyclohydrolase	K01496	WP_011425464.1	86357818	3.5.4.19	ABC90983	chromosome	NC_007761.1	2307522	2307974	+	150
RHE_RS14350	1043.88	333.338	2.03128	1	1.64691	-	RHE_CH02805	aldo/keto reductase	Probable oxidoreductase protein	Energy production and conversion	C	COG0667	-	-	-	-	-	Predicted oxidoreductase (related to aryl-alcohol dehydrogenase)	K05882	WP_011426051.1	86358409	-	ABC91574	chromosome	NC_007761.1	2921572	2922606	-	344
RHE_RS14420	41901.2	13374.9	5.903	1	1.64746	uvrD2	RHE_CH02819	UvrD-helicase domain-containing protein	DNA helicase (EC 3.6.4.12)	Replication, recombination and repair	L	COG0210	GO:0003677; GO:0003678; GO:0005524	ATP binding [GO:0005524]; DNA binding [GO:0003677]; DNA helicase activity [GO:0003678]	-	-	ATP binding [GO:0005524]; DNA binding [GO:0003677]; DNA helicase activity [GO:0003678]	Superfamily I DNA or RNA helicase	K03657	WP_042118751.1	86358422	3.6.4.12	ABC91587	chromosome	NC_007761.1	2940085	2942562	+	825
RHE_RS11195	72355.8	23037.7	4.47402	1	1.65111	-	RHE_CH02189	AI-2E family transporter	Putative permease protein	General function prediction only	R	COG0628	GO:0016021	integral component of membrane [GO:0016021]	-	integral component of membrane [GO:0016021]	-	Predicted PurR-regulated permease PerM	-	WP_041678651.1	86357805	-	ABC90970	chromosome	NC_007761.1	2296514	2297716	+	400
RHE_RS14885	16427.3	5219.54	5.6161	1	1.6541	-	RHE_CH02912	hypothetical protein	Hypothetical conserved protein	-	-	-	-	-	-	-	-	-	-	WP_011426156.1	86358515	-	ABC91680	chromosome	NC_007761.1	3047321	3047704	-	127
RHE_RS05270	437.074	138.873	1.72792	0.99975	1.65412	-	RHE_CH01035	hypothetical protein	Hypothetical conserved protein	-	-	-	-	-	-	-	-	-	-	WP_011424379.1	86356679	-	ABC89844	chromosome	NC_007761.1	1088071	1088439	+	122
RHE_RS09105	310.353	98.364	1.45393	0.99973	1.65771	nirD	RHE_CH01781	nitrite reductase small subunit NirD	Nitrite reductase [NAD(P)H], small subunit protein	Inorganic ion transport and metabolism; Secondary metabolites biosynthesis, transport and catabolism	PQ	COG2146	GO:0008942; GO:0042128; GO:0046872; GO:0051537	2 iron, 2 sulfur cluster binding [GO:0051537]; metal ion binding [GO:0046872]; nitrite reductase [NAD(P)H] activity [GO:0008942]; nitrate assimilation [GO:0042128]	nitrate assimilation [GO:0042128]	-	2 iron, 2 sulfur cluster binding [GO:0051537]; metal ion binding [GO:0046872]; nitrite reductase [NAD(P)H] activity [GO:0008942]	Ferredoxin subunit of nitrite reductase or a ring-hydroxylating dioxygenase	K00363	WP_011425073.1	86357411	-	ABC90576	chromosome	NC_007761.1	1867871	1868200	-	109
RHE_RS27725	40917.8	12955.1	4.44346	1	1.65921	-	-	hypothetical protein	-	-	-	-	-	-	-	-	-	-	-	WP_041679325.1	-	-	-	plasmid p42f	NC_007766.1	269258	269509	-	83
RHE_RS04385	10047.1	3178.55	1.91145	0.999999	1.66034	-	RHE_CH00871	hypothetical protein	Hypothetical conserved protein	-	-	-	-	-	-	-	-	-	-	WP_011424219.1	86356517	-	ABC89682	chromosome	NC_007761.1	912273	912608	+	111
RHE_RS21015	412850	130598	6.57463	1	1.66049	htpX	RHE_CH04110	zinc metalloprotease HtpX	Protease HtpX homolog (EC 3.4.24.-)	Posttranslational modification, protein turnover, chaperones	O	COG0501	GO:0004222; GO:0005886; GO:0008270; GO:0016021	integral component of membrane [GO:0016021]; plasma membrane [GO:0005886]; metalloendopeptidase activity [GO:0004222]; zinc ion binding [GO:0008270]	-	integral component of membrane [GO:0016021]; plasma membrane [GO:0005886]	metalloendopeptidase activity [GO:0004222]; zinc ion binding [GO:0008270]	Zn-dependent protease with chaperone function	K03799	WP_011427291.1	86359688	3.4.24.-	ABC92853	chromosome	NC_007761.1	4361253	4362209	-	318
RHE_RS23365	226014	71341.3	7.43132	1	1.6636	-	RHE_PC00103	extracellular solute-binding protein	-	Carbohydrate transport and metabolism	G	COG1653	GO:0042597	periplasmic space [GO:0042597]	-	periplasmic space [GO:0042597]	-	ABC-type glycerol-3-phosphate transport system, periplasmic component	K02027	WP_011427730.1	86360148	-	-	plasmid p42c	NC_007764.1	109463	111103	-	546
RHE_RS13405	11276.3	3559.34	3.26928	1	1.66362	cycA	RHE_CH02618	cytochrome c family protein	Probable cytochrome-c protein	Energy production and conversion	C	COG3474	GO:0009055; GO:0020037; GO:0046872	electron transfer activity [GO:0009055]; heme binding [GO:0020037]; metal ion binding [GO:0046872]	-	-	electron transfer activity [GO:0009055]; heme binding [GO:0020037]; metal ion binding [GO:0046872]	Cytochrome c2	K08738	WP_011425868.1	86358225	-	ABC91390	chromosome	NC_007761.1	2731656	2732057	-	133
RHE_RS31705	2888.09	911.472	2.78579	1	1.66385	-	RHE_CH02634	frameshifted	Putative RTX toxin hemolysin-type protein	-	-	-	-	-	-	-	-	-	-	WP_003580127.1	86358241	-	ABC91406	chromosome	NC_007761.1	2746866	2748525	-	538
RHE_RS17350	1372.93	433.262	2.41602	1	1.66394	-	RHE_CH03393	acyltransferase family protein	Probable acetyltransferase protein	Cell wall/membrane/envelope biogenesis	M	COG1835	GO:0016021; GO:0016747	integral component of membrane [GO:0016021]; transferase activity, transferring acyl groups other than amino-acyl groups [GO:0016747]	-	integral component of membrane [GO:0016021]	transferase activity, transferring acyl groups other than amino-acyl groups [GO:0016747]	Peptidoglycan/LPS O-acetylase OafA/YrhL, contains acyltransferase and SGNH-hydrolase domains	-	WP_011426625.1	86358991	-	ABC92156	chromosome	NC_007761.1	3566782	3567891	-	369
RHE_RS28510	513.448	161.984	1.93105	1	1.66437	-	RHE_PF00399	GntR family transcriptional regulator	-	Transcription	K	COG1802	GO:0003677; GO:0003700	DNA binding [GO:0003677]; DNA-binding transcription factor activity [GO:0003700]	-	-	DNA binding [GO:0003677]; DNA-binding transcription factor activity [GO:0003700]	DNA-binding transcriptional regulator, GntR family	-	WP_011428705.1	86361129	-	-	plasmid p42f	NC_007766.1	452187	452903	-	238
RHE_RS09140	6387.96	2014.27	2.51377	1	1.6651	rbsA1	RHE_CH01788	sugar ABC transporter ATP-binding protein	Ribose import ATP-binding protein RbsA 1 (EC 3.6.3.17)	Carbohydrate transport and metabolism	G	COG1129	GO:0005524; GO:0005886; GO:0015611; GO:0016887	plasma membrane [GO:0005886]; ATP binding [GO:0005524]; ATPase activity [GO:0016887]; D-ribose-importing ATPase activity [GO:0015611]	-	plasma membrane [GO:0005886]	ATPase activity [GO:0016887]; ATP binding [GO:0005524]; D-ribose-importing ATPase activity [GO:0015611]	ABC-type sugar transport system, ATPase component	K10441	WP_011425080.1	86357418	3.6.3.17	ABC90583	chromosome	NC_007761.1	1876830	1878368	+	512
RHE_RS26425	31862.7	9995.46	4.34968	1	1.67252	-	RHE_PF00001	pantoate--beta-alanine ligase	-	Coenzyme transport and metabolism	H	COG0414	GO:0004592; GO:0005524; GO:0005737; GO:0015940	cytoplasm [GO:0005737]; ATP binding [GO:0005524]; pantoate-beta-alanine ligase activity [GO:0004592]; pantothenate biosynthetic process [GO:0015940]	pantothenate biosynthetic process [GO:0015940]	cytoplasm [GO:0005737]	ATP binding [GO:0005524]; pantoate-beta-alanine ligase activity [GO:0004592]	Panthothenate synthetase	K01918	WP_011428313.1	86360735	-	-	plasmid p42f	NC_007766.1	709	1602	+	297
RHE_RS30670	1121.19	351.548	1.67502	0.999936	1.67324	-	RHE_PD00252	cytochrome P450	-	Secondary metabolites biosynthesis, transport and catabolism; Defense mechanisms	QV	COG2124	GO:0004497; GO:0005506; GO:0016705; GO:0020037	heme binding [GO:0020037]; iron ion binding [GO:0005506]; monooxygenase activity [GO:0004497]; oxidoreductase activity, acting on paired donors, with incorporation or reduction of molecular oxygen [GO:0016705]	-	-	heme binding [GO:0020037]; iron ion binding [GO:0005506]; monooxygenase activity [GO:0004497]; oxidoreductase activity, acting on paired donors, with incorporation or reduction of molecular oxygen [GO:0016705]	Cytochrome P450	K21116	WP_011053445.1	21492713	-	-	plasmid symbiotic plasmid p42d	NC_004041.2	271801	273081	-	426
RHE_RS28190	1365.68	428.043	1.86077	0.999605	1.67379	-	RHE_PF00338	aldehyde dehydrogenase family protein	-	Energy production and conversion	C	COG1012	GO:0004029; GO:0043878	aldehyde dehydrogenase (NAD+) activity [GO:0004029]; glyceraldehyde-3-phosphate dehydrogenase (NAD+) (non-phosphorylating) activity [GO:0043878]	-	-	aldehyde dehydrogenase (NAD+) activity [GO:0004029]; glyceraldehyde-3-phosphate dehydrogenase (NAD+) (non-phosphorylating) activity [GO:0043878]	Acyl-CoA reductase or other NAD-dependent aldehyde dehydrogenase	K00128	WP_011428645.1	86361068	-	-	plasmid p42f	NC_007766.1	378653	380116	+	487
RHE_RS28110	2289.7	717.422	1.8901	0.999961	1.67427	-	-	type II toxin-antitoxin system prevent-host-death family antitoxin	-	-	-	-	-	-	-	-	-	-	-	WP_020919605.1	-	-	-	plasmid p42f	NC_007766.1	364312	364554	+	80
RHE_RS27400	3378.62	1057.11	3.14767	1	1.67631	ehuB	RHE_PF00186	ectoine/hydroxyectoine ABC transporter substrate-binding protein EhuB	-	Amino acid transport and metabolism; Signal transduction mechanisms	ET	COG0834	GO:0033294; GO:0042597; GO:0051470	periplasmic space [GO:0042597]; ectoine binding [GO:0033294]; ectoine transport [GO:0051470]	ectoine transport [GO:0051470]	periplasmic space [GO:0042597]	ectoine binding [GO:0033294]	ABC-type amino acid transport/signal transduction system, periplasmic component/domain	K02030	WP_011428494.1	86360917	-	-	plasmid p42f	NC_007766.1	196135	196983	-	282
RHE_RS05245	392.632	122.833	1.54229	0.999967	1.67648	-	-	hypothetical protein	-	-	-	-	-	-	-	-	-	-	-	WP_020920637.1	-	-	-	chromosome	NC_007761.1	1085640	1085903	-	87
RHE_RS28150	37042.3	11576.7	7.30774	1	1.67794	-	-	hypothetical protein	-	-	-	-	-	-	-	-	-	-	-	WP_020919600.1	-	-	-	plasmid p42f	NC_007766.1	371369	371620	+	83
RHE_RS28790	1047.92	327.225	2.05389	1	1.67918	-	RHE_PF00454	ABC transporter ATP-binding protein	-	Inorganic ion transport and metabolism	P	COG1116	GO:0005524; GO:0015112; GO:0016020; GO:0016887	membrane [GO:0016020]; ATP binding [GO:0005524]; ATPase activity [GO:0016887]; nitrate transmembrane transporter activity [GO:0015112]	-	membrane [GO:0016020]	ATPase activity [GO:0016887]; ATP binding [GO:0005524]; nitrate transmembrane transporter activity [GO:0015112]	ABC-type nitrate/sulfonate/bicarbonate transport system, ATPase component	K15578	WP_011428759.1	86361184	-	-	plasmid p42f	NC_007766.1	510937	511734	+	265
RHE_RS18635	45372.9	14165.9	4.68655	1	1.67941	-	RHE_CH03644	substrate-binding domain-containing protein	Probable sugar ABC transporter, substrate-binding protein	Carbohydrate transport and metabolism	G	COG1879	-	-	-	-	-	ABC-type sugar transport system, periplasmic component, contains N-terminal xre family HTH domain	K10439	WP_011426857.1	86359234	-	ABC92399	chromosome	NC_007761.1	3856280	3857227	-	315
RHE_RS31655	466.308	145.534	2.07199	1	1.67992	-	-	DUF982 domain-containing protein	-	-	-	-	-	-	-	-	-	-	-	WP_080655800.1	-	-	-	chromosome	NC_007761.1	2670830	2671057	-	75
RHE_RS15305	20720.4	6466.45	2.6825	1	1.68001	-	RHE_CH02992	DUF2188 domain-containing protein	Hypothetical conserved protein	-	-	-	-	-	-	-	-	-	-	WP_011426234.1	86358594	-	ABC91759	chromosome	NC_007761.1	3133196	3133483	-	95
RHE_RS01165	112899	35212.6	5.05481	1	1.68087	-	RHE_CH00230	hypothetical protein	Uncharacterized protein	-	-	-	-	-	-	-	-	-	-	WP_011423620.1	86355889	-	ABC89054	chromosome	NC_007761.1	246037	246369	+	110
RHE_RS23680	574.15	179.062	1.26102	0.999265	1.68097	-	RHE_PC00167	ABC transporter substrate-binding protein	-	Inorganic ion transport and metabolism	P	COG0715	-	-	-	-	-	ABC-type nitrate/sulfonate/bicarbonate transport system, periplasmic component	-	WP_011427793.1	86360211	-	-	plasmid p42c	NC_007764.1	178123	179106	-	327
RHE_RS00740	1.23973e+06	386152	5.51051	1	1.68279	dnaK	RHE_CH00145	molecular chaperone DnaK	Chaperone protein DnaK (HSP70) (Heat shock 70 kDa protein) (Heat shock protein 70)	Posttranslational modification, protein turnover, chaperones	O	COG0443	GO:0005524; GO:0006457; GO:0051082	ATP binding [GO:0005524]; unfolded protein binding [GO:0051082]; protein folding [GO:0006457]	protein folding [GO:0006457]	-	ATP binding [GO:0005524]; unfolded protein binding [GO:0051082]	Molecular chaperone DnaK (HSP70)	K04043	WP_011423539.1	86355805	-	ABC88970	chromosome	NC_007761.1	153088	155004	-	638
RHE_RS10380	1060.55	329.688	2.60166	1	1.68564	ocdch2	RHE_CH02026	ornithine cyclodeaminase family protein	Ornithine cyclodeaminase protein (EC 4.3.1.12)	Amino acid transport and metabolism	E	COG2423	GO:0008473	ornithine cyclodeaminase activity [GO:0008473]	-	-	ornithine cyclodeaminase activity [GO:0008473]	Ornithine cyclodeaminase/archaeal alanine dehydrogenase, mu-crystallin family	K01750	WP_011425294.1	86357645	4.3.1.12	ABC90810	chromosome	NC_007761.1	2119476	2120471	+	331
RHE_RS17220	29462.3	9145.73	5.2657	1	1.6877	-	RHE_CH03368	cupin domain-containing protein	Hypothetical conserved protein	Carbohydrate transport and metabolism	G	COG4101	-	-	-	-	-	Uncharacterized protein, RmlC-like cupin domain	-	WP_011426600.1	86358966	-	ABC92131	chromosome	NC_007761.1	3538131	3538604	+	157
RHE_RS21810	560.651	173.971	1.19221	0.998972	1.68826	-	RHE_PA00146	hypothetical protein	-	-	-	-	-	-	-	-	-	-	-	WP_011427430.1	86359844	-	-	plasmid p42a	NC_007762.1	160935	161294	+	119
RHE_RS05100	18090.2	5609.16	2.89829	1	1.68935	-	RHE_CH01006	hypothetical protein	Hypothetical conserved protein	-	-	-	-	-	-	-	-	-	-	WP_011424353.1	86356652	-	ABC89817	chromosome	NC_007761.1	1056889	1057278	-	129
RHE_RS26705	828.819	256.728	1.70469	0.999608	1.69081	-	RHE_PF00058	ferritin-like domain-containing protein	-	Inorganic ion transport and metabolism	P	COG3685	-	-	-	-	-	Ferritin-like metal-binding protein YciE	-	WP_011428369.1	86360792	-	-	plasmid p42f	NC_007766.1	59245	59757	-	170
RHE_RS00350	759.917	235.22	1.41816	0.999407	1.69183	-	RHE_CH00068	SDR family oxidoreductase	Probable dTDP-glucose 4,6-dehydratase protein (EC 4.2.1.46) (EC 5.1.3.2)	Cell wall/membrane/envelope biogenesis	M	COG0451	GO:0003978; GO:0008460	dTDP-glucose 4,6-dehydratase activity [GO:0008460]; UDP-glucose 4-epimerase activity [GO:0003978]	-	-	dTDP-glucose 4,6-dehydratase activity [GO:0008460]; UDP-glucose 4-epimerase activity [GO:0003978]	Nucleoside-diphosphate-sugar epimerase	K08678	WP_011423465.1	86355729	4.2.1.46; 5.1.3.2	ABC88894	chromosome	NC_007761.1	72592	73614	+	340
RHE_RS13390	7087.46	2192.66	3.61943	1	1.69259	coxO	RHE_CH02615	cytochrome c oxidase subunit 3	Cytochrome-c oxidase subunit III protein	Energy production and conversion	C	COG1845	GO:0004129; GO:0005886; GO:0016021; GO:0019646	integral component of membrane [GO:0016021]; plasma membrane [GO:0005886]; cytochrome-c oxidase activity [GO:0004129]; aerobic electron transport chain [GO:0019646]	aerobic electron transport chain [GO:0019646]	integral component of membrane [GO:0016021]; plasma membrane [GO:0005886]	cytochrome-c oxidase activity [GO:0004129]	Heme/copper-type cytochrome/quinol oxidase, subunit 3	K02276	WP_011425865.1	86358222	-	ABC91387	chromosome	NC_007761.1	2728138	2728851	-	237
RHE_RS22965	882.283	272.357	1.59957	0.999788	1.69574	-	RHE_PC00023	alpha/beta fold hydrolase	-	Coenzyme transport and metabolism; General function prediction only	HR	COG0596	GO:0016787	hydrolase activity [GO:0016787]	-	-	hydrolase activity [GO:0016787]	Pimeloyl-ACP methyl ester carboxylesterase	-	WP_011427650.1	86360068	-	-	plasmid p42c	NC_007764.1	19597	20439	+	280
RHE_RS00925	13600.5	4186.67	2.79533	1	1.69979	-	-	hypothetical protein	-	-	-	-	-	-	-	-	-	-	-	WP_042119143.1	-	-	-	chromosome	NC_007761.1	198219	198458	-	79
RHE_RS28420	20210.8	6221.06	3.39932	1	1.69989	-	RHE_PF00382	sugar phosphate isomerase/epimerase	-	Carbohydrate transport and metabolism	G	COG1082	-	-	-	-	-	Sugar phosphate isomerase/epimerase	-	WP_011428688.1	86361112	-	-	plasmid p42f	NC_007766.1	430482	431369	-	295
RHE_RS05170	3730.92	1148.39	2.87518	1	1.69991	-	RHE_CH01019	TetR/AcrR family transcriptional regulator	Probable transcriptional regulator protein, TetR family	-	-	-	GO:0003677	DNA binding [GO:0003677]	-	-	DNA binding [GO:0003677]	-	-	WP_011424365.1	86356664	-	ABC89829	chromosome	NC_007761.1	1069095	1069712	-	205
RHE_RS15050	2547.32	783.924	2.81913	1	1.7002	-	-	hypothetical protein	-	-	-	-	-	-	-	-	-	-	-	WP_020921849.1	-	-	-	chromosome	NC_007761.1	3071379	3071609	-	76
RHE_RS19300	6036.16	1856.85	2.91815	1	1.70077	-	RHE_CH03775	TetR/AcrR family transcriptional regulator	Putative transcriptional regulator protein, TetR family	Transcription	K	COG1309	GO:0003677	DNA binding [GO:0003677]	-	-	DNA binding [GO:0003677]	DNA-binding transcriptional regulator, AcrR family	K16137	WP_011426976.1	86359359	-	ABC92524	chromosome	NC_007761.1	4004411	4004989	-	192
RHE_RS29855	20428.2	6280.19	2.98519	1	1.70168	-	RHE_PD00085	hypothetical protein	-	-	-	-	-	-	-	-	-	-	-	WP_004668622.1	89255326	-	-	plasmid symbiotic plasmid p42d	NC_004041.2	96152	96535	+	127
RHE_RS10915	15322.1	4709.03	2.44685	1	1.70211	-	RHE_CH02133	GNAT family N-acetyltransferase	Putative acetyltransferase protein, GNAT family	General function prediction only	R	COG3393	GO:0008080	N-acetyltransferase activity [GO:0008080]	-	-	N-acetyltransferase activity [GO:0008080]	Predicted acetyltransferase, GNAT family	-	WP_011425399.1	86357752	-	ABC90917	chromosome	NC_007761.1	2233397	2234077	-	226
RHE_RS10170	1647.83	506.391	1.84547	0.999531	1.70224	-	RHE_CH01988	hypothetical protein	Uncharacterized protein	-	-	-	-	-	-	-	-	-	-	WP_011425262.1	86357608	-	ABC90773	chromosome	NC_007761.1	2075176	2075688	+	170
RHE_RS26615	282.02	86.5957	1.23908	0.998968	1.70343	-	RHE_PF00039	RpiB/LacA/LacB family sugar-phosphate isomerase	-	Carbohydrate transport and metabolism	G	COG0698	GO:0004751; GO:0005975	ribose-5-phosphate isomerase activity [GO:0004751]; carbohydrate metabolic process [GO:0005975]	carbohydrate metabolic process [GO:0005975]	-	ribose-5-phosphate isomerase activity [GO:0004751]	Ribose 5-phosphate isomerase RpiB	K21911	WP_009997599.1	86360773	-	-	plasmid p42f	NC_007766.1	40431	40877	-	148
RHE_RS09115	560.939	172.08	1.43904	0.999624	1.70477	-	RHE_CH01783	NarK/NasA family nitrate transporter	Probable nitrate transporter protein	Inorganic ion transport and metabolism	P	COG2223	GO:0016021; GO:0022857	integral component of membrane [GO:0016021]; transmembrane transporter activity [GO:0022857]	-	integral component of membrane [GO:0016021]	transmembrane transporter activity [GO:0022857]	Nitrate/nitrite transporter NarK	K02575	WP_011425075.1	86357413	-	ABC90578	chromosome	NC_007761.1	1870680	1871921	-	413
RHE_RS05615	441.631	135.393	1.18839	0.999104	1.70569	-	RHE_CH01100	hypothetical protein	Hypothetical conserved protein	-	-	-	-	-	-	-	-	-	-	WP_011424442.1	86356743	-	ABC89908	chromosome	NC_007761.1	1148966	1149673	+	235
RHE_RS09025	19340.5	5925.23	3.0562	1	1.70668	-	RHE_CH01765	LysR family transcriptional regulator	Probable transcriptional regulator protein, LysR family	Transcription	K	COG0583	GO:0003700	DNA-binding transcription factor activity [GO:0003700]	-	-	DNA-binding transcription factor activity [GO:0003700]	DNA-binding transcriptional regulator, LysR family	-	WP_011425057.1	86357395	-	ABC90560	chromosome	NC_007761.1	1851350	1852318	+	322
RHE_RS05605	745.631	227.903	1.54818	0.999931	1.71004	-	RHE_CH01098	hypothetical protein	Uncharacterized protein	-	-	-	-	-	-	-	-	-	-	WP_011424440.1	86356741	-	ABC89906	chromosome	NC_007761.1	1147187	1147972	+	261
RHE_RS09085	15773.8	4819.17	3.89762	1	1.71068	-	RHE_CH01777	SDR family NAD(P)-dependent oxidoreductase	Probable oxidoreductase protein	General function prediction only	R	COG0300	GO:0055114	oxidation-reduction process [GO:0055114]	oxidation-reduction process [GO:0055114]	-	-	Short-chain dehydrogenase	-	WP_011425069.1	86357407	-	ABC90572	chromosome	NC_007761.1	1862896	1863720	+	274
RHE_RS14190	370.076	112.988	2.01203	1	1.71165	-	RHE_CH02773	carboxymuconolactone decarboxylase family protein	Alkyl hydroperoxide reductase AhpD (EC 1.11.1.15)	Inorganic ion transport and metabolism	P	COG2128	GO:0051920	peroxiredoxin activity [GO:0051920]	-	-	peroxiredoxin activity [GO:0051920]	Alkylhydroperoxidase family enzyme, contains CxxC motif	-	WP_011426019.1	86358377	1.11.1.15	ABC91542	chromosome	NC_007761.1	2889405	2889884	+	159
RHE_RS27800	3349.43	1019.98	1.91803	1	1.71538	treZ	RHE_PF00263	malto-oligosyltrehalose trehalohydrolase	-	Carbohydrate transport and metabolism	G	COG0296	GO:0005737; GO:0005992; GO:0033942	cytoplasm [GO:0005737]; 4-alpha-D-(1->4)-alpha-D-glucanotrehalose trehalohydrolase activity [GO:0033942]; trehalose biosynthetic process [GO:0005992]	trehalose biosynthetic process [GO:0005992]	cytoplasm [GO:0005737]	4-alpha-D-(1->4)-alpha-D-glucanotrehalose trehalohydrolase activity [GO:0033942]	1,4-alpha-glucan branching enzyme	K00700	WP_011428570.1	86360993	-	-	plasmid p42f	NC_007766.1	280757	282550	-	597
RHE_RS05585	1175.84	358.02	1.42654	0.999532	1.71558	-	RHE_CH01094	hypothetical protein	Hypothetical conserved protein	-	-	-	-	-	-	-	-	-	-	WP_011424436.1	86356737	-	ABC89902	chromosome	NC_007761.1	1142594	1144699	+	701
RHE_RS22635	648.107	197.321	1.21928	0.998527	1.71569	-	RHE_PB00124	ABC transporter permease	-	Carbohydrate transport and metabolism	G	COG1172	GO:0005886; GO:0016021; GO:0022857	integral component of membrane [GO:0016021]; plasma membrane [GO:0005886]; transmembrane transporter activity [GO:0022857]	-	integral component of membrane [GO:0016021]; plasma membrane [GO:0005886]	transmembrane transporter activity [GO:0022857]	Ribose/xylose/arabinose/galactoside ABC-type transport system, permease component	K02057	WP_011427588.1	86360003	-	-	plasmid p42b	NC_007763.1	139026	140084	+	352
RHE_RS13615	2493.16	758.878	2.014	1	1.71604	-	RHE_CH02660	carbohydrate ABC transporter substrate-binding protein	Probable sugar ABC transporter, substrate-binding protein	Carbohydrate transport and metabolism	G	COG1653	GO:0042597	periplasmic space [GO:0042597]	-	periplasmic space [GO:0042597]	-	ABC-type glycerol-3-phosphate transport system, periplasmic component	K02027	WP_011425909.1	86358266	-	ABC91431	chromosome	NC_007761.1	2773440	2774714	-	424
RHE_RS23660	468.031	142.46	1.28778	0.99953	1.71605	-	RHE_PC00163	homocysteine S-methyltransferase family protein	-	Amino acid transport and metabolism	E	COG2040	GO:0008270; GO:0009086; GO:0032259; GO:0047150	betaine-homocysteine S-methyltransferase activity [GO:0047150]; zinc ion binding [GO:0008270]; methionine biosynthetic process [GO:0009086]; methylation [GO:0032259]	methionine biosynthetic process [GO:0009086]; methylation [GO:0032259]	-	betaine-homocysteine S-methyltransferase activity [GO:0047150]; zinc ion binding [GO:0008270]	Homocysteine/selenocysteine methylase (S-methylmethionine-dependent)	K00547	WP_011427789.1	86360207	-	-	plasmid p42c	NC_007764.1	173813	174721	+	302
RHE_RS15705	42306.7	12859.5	8.13548	1	1.71805	queF	RHE_CH03071	NADPH-dependent 7-cyano-7-deazaguanine reductase QueF	NADPH-dependent 7-cyano-7-deazaguanine reductase (EC 1.7.1.13) (7-cyano-7-carbaguanine reductase) (NADPH-dependent nitrile oxidoreductase) (PreQ(0) reductase)	Translation, ribosomal structure and biogenesis	J	COG0780	GO:0005737; GO:0008616; GO:0033739; GO:0046857	cytoplasm [GO:0005737]; oxidoreductase activity, acting on other nitrogenous compounds as donors, with NAD or NADP as acceptor [GO:0046857]; preQ1 synthase activity [GO:0033739]; queuosine biosynthetic process [GO:0008616]	queuosine biosynthetic process [GO:0008616]	cytoplasm [GO:0005737]	oxidoreductase activity, acting on other nitrogenous compounds as donors, with NAD or NADP as acceptor [GO:0046857]; preQ1 synthase activity [GO:0033739]	NADPH-dependent 7-cyano-7-deazaguanine reductase QueF, C-terminal domain, T-fold superfamily	K09457	WP_011426308.1	86358673	1.7.1.13	ABC91838	chromosome	NC_007761.1	3212512	3212976	-	154
RHE_RS03095	86053.4	26151.3	12.1401	1	1.71835	rbsBch1	RHE_CH00612	sugar ABC transporter substrate-binding protein	Ribose ABC transporter, substrate-binding protein	Carbohydrate transport and metabolism	G	COG1879	-	-	-	-	-	ABC-type sugar transport system, periplasmic component, contains N-terminal xre family HTH domain	K10439	WP_011423977.1	86356263	-	ABC89428	chromosome	NC_007761.1	629635	630621	+	328
RHE_RS23800	343.423	104.234	1.23018	0.998754	1.72016	-	RHE_PC00190	hypothetical protein	-	Coenzyme transport and metabolism; Lipid transport and metabolism	HI	COG0511	-	-	-	-	-	Biotin carboxyl carrier protein	-	WP_011427816.1	86360234	-	-	plasmid p42c	NC_007764.1	201668	202090	-	140
RHE_RS16815	4682.94	1420.81	3.05492	1	1.7207	-	RHE_CH03286	LysR family transcriptional regulator	Probable transcriptional regulator protein, LysR family	Transcription	K	COG0583	GO:0003700	DNA-binding transcription factor activity [GO:0003700]	-	-	DNA-binding transcription factor activity [GO:0003700]	DNA-binding transcriptional regulator, LysR family	-	WP_042118944.1	86358885	-	ABC92050	chromosome	NC_007761.1	3449841	3450740	+	299
RHE_RS06530	205042	62183	3.57885	1	1.72132	-	RHE_CH01276	DUF983 domain-containing protein	Hypothetical conserved protein	Function unknown	S	COG5349	GO:0016021	integral component of membrane [GO:0016021]	-	integral component of membrane [GO:0016021]	-	Uncharacterized conserved protein, DUF983 family	-	WP_011424615.1	86356916	-	ABC90081	chromosome	NC_007761.1	1325047	1325415	+	122
RHE_RS27575	463.085	140.221	1.49919	0.999998	1.72357	-	RHE_PF00221	NAD(P)H-binding protein	-	General function prediction only	R	COG0702	-	-	-	-	-	Uncharacterized conserved protein YbjT, contains NAD(P)-binding and DUF2867 domains	-	WP_012489924.1	86360951	-	-	plasmid p42f	NC_007766.1	233514	234265	-	416
RHE_RS15365	7310.78	2210.6	3.33337	1	1.72559	-	RHE_CH03003	hypothetical protein	Hypothetical conserved protein	-	-	-	-	-	-	-	-	-	-	WP_011426245.1	86358605	-	ABC91770	chromosome	NC_007761.1	3146113	3146583	-	156
RHE_RS03205	24872.2	7512.82	4.04714	1	1.72711	-	RHE_CH00633	Kef family K(+) transporter	Putative potassium-efflux system protein	Inorganic ion transport and metabolism	P	COG4651	GO:0006813; GO:0015299; GO:0016021	integral component of membrane [GO:0016021]; solute:proton antiporter activity [GO:0015299]; potassium ion transport [GO:0006813]	potassium ion transport [GO:0006813]	integral component of membrane [GO:0016021]	solute:proton antiporter activity [GO:0015299]	Predicted Kef-type K+ transport protein, K+/H+ antiporter domain	K03455	WP_011423998.1	86356284	-	ABC89449	chromosome	NC_007761.1	654122	655939	-	605
RHE_RS05975	20917	6310.26	4.33984	1	1.72891	-	-	hypothetical protein	-	-	-	-	-	-	-	-	-	-	-	WP_020920722.1	-	-	-	chromosome	NC_007761.1	1221127	1221351	+	74
RHE_RS15030	1376.78	415.264	2.42993	1	1.7292	-	RHE_CH02938	YjbQ family protein	Hypothetical conserved protein	Coenzyme transport and metabolism	H	COG0432	-	-	-	-	-	Thiamin phosphate synthase YjbQ, UPF0047 family	-	WP_042118798.1	86358540	-	ABC91705	chromosome	NC_007761.1	3068865	3069287	-	140
RHE_RS19970	16735.3	5041.99	5.18406	1	1.73083	hemC	RHE_CH03904	hydroxymethylbilane synthase	Porphobilinogen deaminase (PBG) (EC 2.5.1.61) (Hydroxymethylbilane synthase) (HMBS) (Pre-uroporphyrinogen synthase)	Coenzyme transport and metabolism	H	COG0181	GO:0004418; GO:0006782; GO:0018160	hydroxymethylbilane synthase activity [GO:0004418]; peptidyl-pyrromethane cofactor linkage [GO:0018160]; protoporphyrinogen IX biosynthetic process [GO:0006782]	peptidyl-pyrromethane cofactor linkage [GO:0018160]; protoporphyrinogen IX biosynthetic process [GO:0006782]	-	hydroxymethylbilane synthase activity [GO:0004418]	Porphobilinogen deaminase	K01749	WP_011427097.1	86359485	2.5.1.61	ABC92650	chromosome	NC_007761.1	4135810	4136739	+	309
RHE_RS29625	1178.15	354.67	1.73629	0.999861	1.73197	-	RHE_PD00039	SDR family oxidoreductase	-	Energy production and conversion	C	COG4221	GO:0016491	oxidoreductase activity [GO:0016491]	-	-	oxidoreductase activity [GO:0016491]	NADP-dependent 3-hydroxy acid dehydrogenase YdfG	-	WP_018328855.1	89255312	-	-	plasmid symbiotic plasmid p42d	NC_004041.2	43098	43840	+	247
RHE_RS08925	1873.18	563.854	2.83934	1	1.7321	-	RHE_CH01744	Lrp/AsnC family transcriptional regulator	Probable transcriptional regulator protein, AsnC family	Transcription	K	COG1522	GO:0043565	sequence-specific DNA binding [GO:0043565]	-	-	sequence-specific DNA binding [GO:0043565]	DNA-binding transcriptional regulator, Lrp family	-	WP_011425037.1	86357374	-	ABC90539	chromosome	NC_007761.1	1826968	1827468	-	166
RHE_RS07205	9312.54	2797.11	2.54242	1	1.73524	psd	RHE_CH01411	phosphatidylserine decarboxylase	Phosphatidylserine decarboxylase proenzyme (EC 4.1.1.65) [Cleaved into: Phosphatidylserine decarboxylase alpha chain; Phosphatidylserine decarboxylase beta chain]	Lipid transport and metabolism	I	COG0688	GO:0004609; GO:0005886; GO:0006646	plasma membrane [GO:0005886]; phosphatidylserine decarboxylase activity [GO:0004609]; phosphatidylethanolamine biosynthetic process [GO:0006646]	phosphatidylethanolamine biosynthetic process [GO:0006646]	plasma membrane [GO:0005886]	phosphatidylserine decarboxylase activity [GO:0004609]	Phosphatidylserine decarboxylase	K01613	WP_011424746.1	86357049	4.1.1.65	ABC90214	chromosome	NC_007761.1	1482198	1482896	-	232
RHE_RS13840	3832.66	1148.96	3.13135	1	1.73802	-	RHE_CH02705	hypothetical protein	Uncharacterized protein	-	-	-	-	-	-	-	-	-	-	WP_011425954.1	86358311	-	ABC91476	chromosome	NC_007761.1	2817928	2818299	+	123
RHE_RS28000	9578.31	2871.09	3.06719	1	1.73817	-	RHE_PF00303	sugar ABC transporter substrate-binding protein	-	Carbohydrate transport and metabolism	G	COG1653	GO:0042597	periplasmic space [GO:0042597]	-	periplasmic space [GO:0042597]	-	ABC-type glycerol-3-phosphate transport system, periplasmic component	K02027	WP_011428610.1	86361033	-	-	plasmid p42f	NC_007766.1	340481	341704	-	407
RHE_RS13300	621.318	186.21	1.5175	0.999999	1.7384	-	RHE_CH02598	phytanoyl-CoA dioxygenase family protein	Hypothetical conserved protein	Secondary metabolites biosynthesis, transport and catabolism	Q	COG5285	-	-	-	-	-	Ectoine hydroxylase-related dioxygenase, phytanoyl-CoA dioxygenase (PhyH) family	-	WP_042119263.1	86358205	-	ABC91370	chromosome	NC_007761.1	2707288	2708211	+	307
RHE_RS28425	15015.1	4493.6	2.68461	1	1.74047	-	RHE_PF00383	sugar phosphate isomerase/epimerase	-	Carbohydrate transport and metabolism	G	COG1082	-	-	-	-	-	Sugar phosphate isomerase/epimerase	K18910	WP_011428689.1	86361113	-	-	plasmid p42f	NC_007766.1	431707	432558	+	283
RHE_RS05545	1660.82	496.058	1.87102	0.999765	1.74331	-	RHE_CH01085	alpha/beta hydrolase	Putative esterase protein	Coenzyme transport and metabolism; General function prediction only	HR	COG0596	GO:0016021	integral component of membrane [GO:0016021]	-	integral component of membrane [GO:0016021]	-	Pimeloyl-ACP methyl ester carboxylesterase	-	WP_042118079.1	86356728	-	ABC89893	chromosome	NC_007761.1	1135612	1136508	+	298
RHE_RS23880	5324.19	1589.58	3.40853	1	1.74392	-	RHE_PC00204	aldo/keto reductase family oxidoreductase	-	Energy production and conversion	C	COG0667	GO:0016491	oxidoreductase activity [GO:0016491]	-	-	oxidoreductase activity [GO:0016491]	Predicted oxidoreductase (related to aryl-alcohol dehydrogenase)	K05275	WP_011427830.1	86360248	-	-	plasmid p42c	NC_007764.1	218490	219365	-	291
RHE_RS23930	11390.3	3399.22	2.732	1	1.74453	-	RHE_PC00213	TRAP transporter substrate-binding protein	-	Carbohydrate transport and metabolism	G	COG1638	GO:0030288; GO:0055085	outer membrane-bounded periplasmic space [GO:0030288]; transmembrane transport [GO:0055085]	transmembrane transport [GO:0055085]	outer membrane-bounded periplasmic space [GO:0030288]	-	TRAP-type C4-dicarboxylate transport system, periplasmic component	K21395	WP_011427839.1	86360257	-	-	plasmid p42c	NC_007764.1	227161	228177	+	338
RHE_RS21455	697.424	207.573	1.44301	0.999645	1.74842	-	RHE_PA00073	ATP-binding protein	-	Replication, recombination and repair	L	COG1484	GO:0005524	ATP binding [GO:0005524]	-	-	ATP binding [GO:0005524]	DNA replication protein DnaC	-	WP_003563080.1	86359774	-	-	plasmid p42a	NC_007762.1	80247	81128	+	293
RHE_RS24640	784.197	233.282	1.86967	0.999744	1.74914	-	RHE_PE00120	urea carboxylase-associated family protein	-	Function unknown	S	COG3665	-	-	-	-	-	Uncharacterized conserved protein YcgI, DUF1989 family	K09967	WP_011427977.1	86360397	-	-	plasmid p42e	NC_007765.1	142383	143204	-	273
RHE_RS28880	653213	194257	12.6834	1	1.74959	-	RHE_PF00472	Hsp20 family protein	-	-	-	-	-	-	-	-	-	molecular chaperone IbpA	K04080	WP_042120017.1	-	-	-	plasmid p42f	NC_007766.1	532575	533045	-	156
RHE_RS28850	439.533	130.666	1.29307	0.999569	1.75009	-	RHE_PF00466	SDR family oxidoreductase	-	Energy production and conversion	C	COG4221	GO:0016491	oxidoreductase activity [GO:0016491]	-	-	oxidoreductase activity [GO:0016491]	NADP-dependent 3-hydroxy acid dehydrogenase YdfG	-	WP_011428771.1	86361196	-	-	plasmid p42f	NC_007766.1	525920	526669	-	249
RHE_RS16760	40005.3	11868.4	6.21051	1	1.75307	tcrX	RHE_CH03275	response regulator	Two-component response regulator protein	Signal transduction mechanisms	T	COG0784	GO:0000160; GO:0003677; GO:0003700; GO:0006352; GO:0016987	DNA binding [GO:0003677]; DNA-binding transcription factor activity [GO:0003700]; sigma factor activity [GO:0016987]; DNA-templated transcription, initiation [GO:0006352]; phosphorelay signal transduction system [GO:0000160]	DNA-templated transcription, initiation [GO:0006352]; phosphorelay signal transduction system [GO:0000160]	-	DNA binding [GO:0003677]; DNA-binding transcription factor activity [GO:0003700]; sigma factor activity [GO:0016987]	CheY chemotaxis protein or a CheY-like REC (receiver) domain	-	WP_011426509.1	86358874	-	ABC92039	chromosome	NC_007761.1	3437035	3437829	+	264
RHE_RS22630	786.452	233.201	1.11064	0.998425	1.75379	-	RHE_PB00123	sugar ABC transporter ATP-binding protein	-	Carbohydrate transport and metabolism	G	COG1129	GO:0005524	ATP binding [GO:0005524]	-	-	ATP binding [GO:0005524]	ABC-type sugar transport system, ATPase component	K02056	WP_042119694.1	86360002	-	-	plasmid p42b	NC_007763.1	137545	139029	+	494
RHE_RS02340	3073.14	910.45	1.89574	0.999982	1.75506	-	RHE_CH00461	TetR/AcrR family transcriptional regulator	Putative transcriptional regulator protein, TetR family	Transcription	K	COG1309	GO:0003677	DNA binding [GO:0003677]	-	-	DNA binding [GO:0003677]	DNA-binding transcriptional regulator, AcrR family	K16137	WP_011423839.1	86356117	-	ABC89282	chromosome	NC_007761.1	473887	474468	-	193
RHE_RS06115	780.006	231.015	1.36376	0.999771	1.7555	-	RHE_CH01193	multidrug efflux MFS transporter	Probable multidrug resistance efflux system protein	Carbohydrate transport and metabolism	G	COG2814	GO:0005886; GO:0016021; GO:0022857	integral component of membrane [GO:0016021]; plasma membrane [GO:0005886]; transmembrane transporter activity [GO:0022857]	-	integral component of membrane [GO:0016021]; plasma membrane [GO:0005886]	transmembrane transporter activity [GO:0022857]	Predicted arabinose efflux permease, MFS family	K03446	WP_011424532.1	86356833	-	ABC89998	chromosome	NC_007761.1	1246655	1248274	+	539
RHE_RS21800	567.451	167.692	1.50079	0.999998	1.75868	-	RHE_PA00144	hypothetical protein	-	-	-	-	-	-	-	-	-	-	-	WP_011427428.1	86359842	-	-	plasmid p42a	NC_007762.1	159581	160057	+	158
RHE_RS12910	55613.3	16387.4	6.45664	1	1.76284	-	-	hypothetical protein	-	-	-	-	-	-	-	-	-	-	-	WP_020921565.1	-	-	-	chromosome	NC_007761.1	2635120	2635320	+	66
RHE_RS04615	22888.1	6737.45	4.32827	1	1.76432	-	RHE_CH00917	histone deacetylase family protein	Probable deacetylase protein	Chromatin structure and dynamics; Secondary metabolites biosynthesis, transport and catabolism	BQ	COG0123	-	-	-	-	-	Acetoin utilization deacetylase AcuC or a related deacetylase	-	WP_011424264.1	86356563	-	ABC89728	chromosome	NC_007761.1	966444	967379	-	311
RHE_RS24135	4928.51	1449.67	3.36663	1	1.76543	-	RHE_PE00023	FAD/NAD(P)-binding protein	-	General function prediction only	R	COG4529	-	-	-	-	-	Uncharacterized NAD(P)/FAD-binding protein YdhS	-	WP_011427882.1	86360301	-	-	plasmid p42e	NC_007765.1	30310	31716	+	468
RHE_RS25320	4645.34	1365.77	2.1858	1	1.76607	-	RHE_PE00249	Ku protein	-	Replication, recombination and repair	L	COG1273	GO:0003690; GO:0006303; GO:0006310	double-stranded DNA binding [GO:0003690]; DNA recombination [GO:0006310]; double-strand break repair via nonhomologous end joining [GO:0006303]	DNA recombination [GO:0006310]; double-strand break repair via nonhomologous end joining [GO:0006303]	-	double-stranded DNA binding [GO:0003690]	Non-homologous end joining protein Ku, dsDNA break repair	K10979	WP_011428103.1	86360523	-	-	plasmid p42e	NC_007765.1	279267	280166	+	299
RHE_RS26680	426.084	125.035	1.48442	0.999976	1.76881	-	RHE_PF00052	sigma-70 family RNA polymerase sigma factor	-	Transcription	K	COG1595	GO:0003677; GO:0003700; GO:0006352; GO:0016987	DNA binding [GO:0003677]; DNA-binding transcription factor activity [GO:0003700]; sigma factor activity [GO:0016987]; DNA-templated transcription, initiation [GO:0006352]	DNA-templated transcription, initiation [GO:0006352]	-	DNA binding [GO:0003677]; DNA-binding transcription factor activity [GO:0003700]; sigma factor activity [GO:0016987]	DNA-directed RNA polymerase specialized sigma subunit, sigma24 family	K03088	WP_011428363.1	86360786	-	-	plasmid p42f	NC_007766.1	54673	55200	+	175
RHE_RS28375	31986.3	9378.15	5.36185	1	1.77008	-	RHE_PF00374	extracellular solute-binding protein	-	Carbohydrate transport and metabolism	G	COG1653	GO:0042597	periplasmic space [GO:0042597]	-	periplasmic space [GO:0042597]	-	ABC-type glycerol-3-phosphate transport system, periplasmic component	K02027	WP_011428680.1	86361104	-	-	plasmid p42f	NC_007766.1	421774	423084	+	436
RHE_RS13760	10372.6	3038.37	4.50409	1	1.77141	-	RHE_CH02689	VOC family protein	Putative glyoxalase protein	General function prediction only	R	COG3324	-	-	-	-	-	Predicted enzyme related to lactoylglutathione lyase	-	WP_011425938.1	86358295	-	ABC91460	chromosome	NC_007761.1	2800571	2801260	+	229
RHE_RS13435	12684	3709.46	3.84812	1	1.77373	-	RHE_CH02624	2'-5' RNA ligase family protein	Putative calmodulin-binding protein	Translation, ribosomal structure and biogenesis	J	COG1514	-	-	-	-	-	2'-5' RNA ligase	-	WP_042118675.1	86358231	-	ABC91396	chromosome	NC_007761.1	2736347	2736877	+	176
RHE_RS26620	523.391	152.972	1.21736	0.998502	1.77462	-	RHE_PF00040	triose-phosphate isomerase	-	Carbohydrate transport and metabolism	G	COG0149	GO:0004807; GO:0005737; GO:0006094; GO:0006096; GO:0006098	cytoplasm [GO:0005737]; triose-phosphate isomerase activity [GO:0004807]; gluconeogenesis [GO:0006094]; glycolytic process [GO:0006096]; pentose-phosphate shunt [GO:0006098]	gluconeogenesis [GO:0006094]; glycolytic process [GO:0006096]; pentose-phosphate shunt [GO:0006098]	cytoplasm [GO:0005737]	triose-phosphate isomerase activity [GO:0004807]	Triosephosphate isomerase	K21910	WP_011428351.1	86360774	-	-	plasmid p42f	NC_007766.1	40874	41677	-	267
RHE_RS05680	367.068	106.89	1.37885	0.999488	1.77992	-	RHE_CH01113	lysozyme	Lysozyme (EC 3.2.1.17)	Cell wall/membrane/envelope biogenesis	M	COG3772	GO:0003796; GO:0009253; GO:0016998; GO:0019835; GO:0042742	lysozyme activity [GO:0003796]; cell wall macromolecule catabolic process [GO:0016998]; cytolysis [GO:0019835]; defense response to bacterium [GO:0042742]; peptidoglycan catabolic process [GO:0009253]	cell wall macromolecule catabolic process [GO:0016998]; cytolysis [GO:0019835]; defense response to bacterium [GO:0042742]; peptidoglycan catabolic process [GO:0009253]	-	lysozyme activity [GO:0003796]	Phage-related lysozyme (muramidase), GH24 family	K01185	WP_011424454.1	86356755	3.2.1.17	ABC89920	chromosome	NC_007761.1	1163371	1163835	+	154
RHE_RS00670	2477.2	720.692	2.68523	1	1.78126	-	RHE_CH00130	VOC family protein	Putative glyoxalase protein	Secondary metabolites biosynthesis, transport and catabolism	Q	COG0346	-	-	-	-	-	Catechol 2,3-dioxygenase or other lactoylglutathione lyase family enzyme	-	WP_011423524.1	86355790	-	ABC88955	chromosome	NC_007761.1	141037	141405	+	122
RHE_RS20430	16832.5	4879.4	2.70992	1	1.78648	-	-	hypothetical protein	-	-	-	-	-	-	-	-	-	-	-	WP_041678779.1	-	-	-	chromosome	NC_007761.1	4222267	4222458	+	63
RHE_RS18875	2479.2	714.685	2.27563	1	1.7945	-	RHE_CH03691	SDR family oxidoreductase	Probable oxidoreductase protein	Lipid transport and metabolism; Secondary metabolites biosynthesis, transport and catabolism; General function prediction only	IQR	COG1028	GO:0055114	oxidation-reduction process [GO:0055114]	oxidation-reduction process [GO:0055114]	-	-	NAD(P)-dependent dehydrogenase, short-chain alcohol dehydrogenase family	-	WP_011426903.1	86359281	-	ABC92446	chromosome	NC_007761.1	3910208	3910987	-	259
RHE_RS05995	50154.5	14406.5	10.4993	1	1.79966	cspA2	RHE_CH01169	cold-shock protein	Cold shock protein	Transcription	K	COG1278	GO:0003676; GO:0005737	cytoplasm [GO:0005737]; nucleic acid binding [GO:0003676]	-	cytoplasm [GO:0005737]	nucleic acid binding [GO:0003676]	Cold shock protein, CspA family	K03704	WP_011424508.1	86356809	-	ABC89974	chromosome	NC_007761.1	1224132	1224341	+	69
RHE_RS06035	7546.51	2162.46	2.76885	1	1.80313	-	RHE_CH01177	DUF1579 domain-containing protein	Hypothetical conserved protein	-	-	-	-	-	-	-	-	-	-	WP_011424516.1	86356817	-	ABC89982	chromosome	NC_007761.1	1228115	1228582	+	155
RHE_RS23090	2260.29	647.482	2.3471	1	1.80359	-	RHE_PC00048	SDR family oxidoreductase	-	General function prediction only	R	COG2910	-	-	-	-	-	Putative NADH-flavin reductase	-	WP_011427675.1	86360093	-	-	plasmid p42c	NC_007764.1	45571	46215	+	214
RHE_RS25545	5762.34	1648.72	2.8989	1	1.80531	-	RHE_PE00291	bifunctional rhamnulose-1-phosphate aldolase/short-chain dehydrogenase	-	Carbohydrate transport and metabolism	G	COG3347	GO:0055114	oxidation-reduction process [GO:0055114]	oxidation-reduction process [GO:0055114]	-	-	Rhamnose utilisation protein RhaD, predicted bifunctional aldolase and dehydrogenase	-	WP_011428145.1	86360565	-	-	plasmid p42e	NC_007765.1	326105	328201	+	698
RHE_RS02855	6643.88	1900.63	4.16016	1	1.80555	-	RHE_CH00565	TetR/AcrR family transcriptional regulator	Probable transcriptional regulator protein, TetR family	Transcription	K	COG1309	GO:0003677	DNA binding [GO:0003677]	-	-	DNA binding [GO:0003677]	DNA-binding transcriptional regulator, AcrR family	-	WP_020920333.1	86356218	-	ABC89383	chromosome	NC_007761.1	585662	586219	+	185
RHE_RS24685	15720.5	4491.56	4.47174	1	1.80736	-	RHE_PE00129	DUF4384 domain-containing protein	-	Cell wall/membrane/envelope biogenesis	M	COG2885	GO:0016021	integral component of membrane [GO:0016021]	-	integral component of membrane [GO:0016021]	-	Outer membrane protein OmpA and related peptidoglycan-associated (lipo)proteins	-	WP_011427986.1	86360406	-	-	plasmid p42e	NC_007765.1	153175	155136	+	653
RHE_RS27080	14782.9	4219.45	2.87141	1	1.8088	-	RHE_PF00127	hypothetical protein	-	-	-	-	-	-	-	-	-	-	-	WP_042119973.1	-	-	-	plasmid p42f	NC_007766.1	133963	134256	-	97
RHE_RS28260	3716.89	1060.7	2.61969	1	1.80908	-	RHE_PF00352	ABC transporter permease	-	Amino acid transport and metabolism; Inorganic ion transport and metabolism	EP	COG0601	GO:0005886; GO:0016021; GO:0055085	integral component of membrane [GO:0016021]; plasma membrane [GO:0005886]; transmembrane transport [GO:0055085]	transmembrane transport [GO:0055085]	integral component of membrane [GO:0016021]; plasma membrane [GO:0005886]	-	ABC-type dipeptide/oligopeptide/nickel transport system, permease component	K02033	WP_011428659.1	86361082	-	-	plasmid p42f	NC_007766.1	394959	395909	+	316
RHE_RS23175	20703.7	5905.51	2.80043	1	1.80976	-	RHE_PC00065	hypothetical protein	-	-	-	-	-	-	-	-	-	-	-	WP_042119716.1	-	-	-	plasmid p42c	NC_007764.1	65583	66002	+	139
RHE_RS26770	35310	10050.9	4.98861	1	1.81276	-	RHE_PF00068	sialic acid TRAP transporter substrate-binding protein SiaP	-	Carbohydrate transport and metabolism	G	COG1638	GO:0030288; GO:0055085	outer membrane-bounded periplasmic space [GO:0030288]; transmembrane transport [GO:0055085]	transmembrane transport [GO:0055085]	outer membrane-bounded periplasmic space [GO:0030288]	-	TRAP-type C4-dicarboxylate transport system, periplasmic component	-	WP_011428378.1	86360801	-	-	plasmid p42f	NC_007766.1	67868	68842	+	324
RHE_RS13385	9003.36	2562.15	4.0059	1	1.81311	coxP	RHE_CH02614	heme-copper oxidase subunit III family protein	Cytochrome-c oxidase subunit III protein	Energy production and conversion	C	COG1845	GO:0004129; GO:0005886; GO:0016021; GO:0019646	integral component of membrane [GO:0016021]; plasma membrane [GO:0005886]; cytochrome-c oxidase activity [GO:0004129]; aerobic electron transport chain [GO:0019646]	aerobic electron transport chain [GO:0019646]	integral component of membrane [GO:0016021]; plasma membrane [GO:0005886]	cytochrome-c oxidase activity [GO:0004129]	Heme/copper-type cytochrome/quinol oxidase, subunit 3	K02276	WP_011425864.1	86358221	-	ABC91386	chromosome	NC_007761.1	2727407	2728126	-	239
RHE_RS05220	1272.93	361.512	2.31362	1	1.81604	-	RHE_CH01029	SDR family oxidoreductase	Putative nucleoside-diphosphate-sugar epimerase protein	Cell wall/membrane/envelope biogenesis	M	COG0702	-	-	-	-	-	Uncharacterized conserved protein YbjT, contains NAD(P)-binding and DUF2867 domains	K19267	WP_011424373.1	86356673	-	ABC89838	chromosome	NC_007761.1	1083154	1084002	+	282
RHE_RS13265	15421.3	4374.06	5.24557	1	1.81788	-	RHE_CH02591	VOC family protein	Hypothetical conserved protein	General function prediction only	R	COG3865	-	-	-	-	-	Glyoxalase superfamily enzyme, possibly 3-demethylubiquinone-9 3-methyltransferase	-	WP_011425841.1	86358198	-	ABC91363	chromosome	NC_007761.1	2701909	2702382	-	157
RHE_RS06410	64847.1	18309.8	5.47629	1	1.82443	-	RHE_CH01250	SufE family protein	Uncharacterized SufE-like protein RHE_CH01250	Posttranslational modification, protein turnover, chaperones	O	COG2166	-	-	-	-	-	Sulfur transfer protein SufE, Fe-S center assembly	K02426	WP_041678593.1	86356890	-	ABC90055	chromosome	NC_007761.1	1302661	1303083	-	140
RHE_RS05760	26726.3	7535.27	5.43549	1	1.82653	-	RHE_CH01127	AhpC/TSA family protein	Hypothetical conserved protein	-	-	-	GO:0016209; GO:0016491	antioxidant activity [GO:0016209]; oxidoreductase activity [GO:0016491]	-	-	antioxidant activity [GO:0016209]; oxidoreductase activity [GO:0016491]	-	-	WP_011424468.1	86356769	-	ABC89934	chromosome	NC_007761.1	1179555	1180196	-	213
RHE_RS22095	2909.7	819.575	2.64482	1	1.82792	glpD	RHE_PB00019	glycerol-3-phosphate dehydrogenase	-	Energy production and conversion	C	COG0578	GO:0006072; GO:0009331; GO:0052591	glycerol-3-phosphate dehydrogenase complex [GO:0009331]; sn-glycerol-3-phosphate:ubiquinone-8 oxidoreductase activity [GO:0052591]; glycerol-3-phosphate metabolic process [GO:0006072]	glycerol-3-phosphate metabolic process [GO:0006072]	glycerol-3-phosphate dehydrogenase complex [GO:0009331]	sn-glycerol-3-phosphate:ubiquinone-8 oxidoreductase activity [GO:0052591]	Glycerol-3-phosphate dehydrogenase	K00111	WP_011427485.1	86359900	-	-	plasmid p42b	NC_007763.1	19559	21073	+	504
RHE_RS16170	8071.88	2272.47	3.53661	1	1.82864	-	-	type II toxin-antitoxin system Phd/YefM family antitoxin	-	-	-	-	-	-	-	-	-	-	-	WP_042118895.1	-	-	-	chromosome	NC_007761.1	3315718	3315960	-	80
RHE_RS19315	3071.86	863.386	2.46694	1	1.83103	-	RHE_CH03778	hypothetical protein	Hypothetical conserved protein	-	-	-	-	-	-	-	-	-	-	WP_011426978.1	86359361	-	ABC92526	chromosome	NC_007761.1	4006824	4007111	-	95
RHE_RS28005	10204.1	2862.03	3.43113	1	1.83404	-	RHE_PF00304	alpha-L-fucosidase	-	Carbohydrate transport and metabolism	G	COG3669	GO:0004560; GO:0006004	alpha-L-fucosidase activity [GO:0004560]; fucose metabolic process [GO:0006004]	fucose metabolic process [GO:0006004]	-	alpha-L-fucosidase activity [GO:0004560]	Alpha-L-fucosidase	K01206	WP_011428611.1	86361034	-	-	plasmid p42f	NC_007766.1	341754	343052	-	432
RHE_RS00465	3605.38	1010.87	2.74294	1	1.83456	slyX	RHE_CH00091	SlyX family protein	Protein SlyX homolog	Function unknown	S	COG2900	-	-	-	-	-	Uncharacterized coiled-coil protein SlyX (sensitive to lysis X)	K03745	WP_011423488.1	162329647	-	ABC88917	chromosome	NC_007761.1	101158	101367	+	69
RHE_RS05595	636.923	178.402	1.35577	0.999797	1.83599	-	RHE_CH01096	hypothetical protein	Hypothetical conserved protein	-	-	-	-	-	-	-	-	-	-	WP_011424438.1	86356739	-	ABC89904	chromosome	NC_007761.1	1145120	1146157	+	345
RHE_RS26515	19779.4	5527.4	4.30444	1	1.83933	-	RHE_PF00019	cystathionine gamma-synthase family protein	-	Amino acid transport and metabolism	E	COG0626	GO:0003962; GO:0019346; GO:0030170; GO:0102028	cystathionine gamma-synthase activity [GO:0003962]; cystathionine gamma-synthase activity (acts on O-phosphohomoserine) [GO:0102028]; pyridoxal phosphate binding [GO:0030170]; transsulfuration [GO:0019346]	transsulfuration [GO:0019346]	-	cystathionine gamma-synthase activity [GO:0003962]; cystathionine gamma-synthase activity (acts on O-phosphohomoserine) [GO:0102028]; pyridoxal phosphate binding [GO:0030170]	Cystathionine beta-lyase/cystathionine gamma-synthase	K01761	WP_011428331.1	86360753	-	-	plasmid p42f	NC_007766.1	18139	19422	-	427
RHE_RS12275	3729.3	1041.18	2.59625	1	1.84068	-	RHE_CH02403	glucose 1-dehydrogenase	Probable short chain dehydrogenase protein	Lipid transport and metabolism; Secondary metabolites biosynthesis, transport and catabolism; General function prediction only	IQR	COG1028	GO:0016491	oxidoreductase activity [GO:0016491]	-	-	oxidoreductase activity [GO:0016491]	NAD(P)-dependent dehydrogenase, short-chain alcohol dehydrogenase family	K03366	WP_011425662.1	86358018	-	ABC91183	chromosome	NC_007761.1	2514227	2515009	+	260
RHE_RS06620	10011.4	2783.99	2.56026	1	1.84642	ragA	RHE_CH01294	response regulator transcription factor	Two-component response regulator protein	Signal transduction mechanisms; Transcription	TK	COG0745	GO:0000160; GO:0003677; GO:0006355	DNA binding [GO:0003677]; phosphorelay signal transduction system [GO:0000160]; regulation of transcription, DNA-templated [GO:0006355]	phosphorelay signal transduction system [GO:0000160]; regulation of transcription, DNA-templated [GO:0006355]	-	DNA binding [GO:0003677]	DNA-binding response regulator, OmpR family, contains REC and winged-helix (wHTH) domain	K02483	WP_155249435.1	86356934	-	ABC90099	chromosome	NC_007761.1	1341315	1341992	+	225
RHE_RS10515	5492.85	1527.27	3.16132	1	1.8466	-	RHE_CH02053	extracellular solute-binding protein	Probable sugar ABC transporter, substrate-binding protein	Carbohydrate transport and metabolism	G	COG1653	GO:0042597	periplasmic space [GO:0042597]	-	periplasmic space [GO:0042597]	-	ABC-type glycerol-3-phosphate transport system, periplasmic component	K10117	WP_011425321.1	86357672	-	ABC90837	chromosome	NC_007761.1	2145263	2146567	+	434
RHE_RS27485	6889.91	1913.09	3.03625	1	1.84858	-	RHE_PF00203	alcohol dehydrogenase family protein	-	Energy production and conversion; General function prediction only	CR	COG0604	GO:0004022; GO:0008270	alcohol dehydrogenase (NAD+) activity [GO:0004022]; zinc ion binding [GO:0008270]	-	-	alcohol dehydrogenase (NAD+) activity [GO:0004022]; zinc ion binding [GO:0008270]	NADPH:quinone reductase or related Zn-dependent oxidoreductase	K00001	WP_011428511.1	86360934	-	-	plasmid p42f	NC_007766.1	214238	215311	+	357
RHE_RS29330	10188.2	2828.47	2.05381	1	1.84881	-	RHE_PF00555	type II toxin-antitoxin system VapC family toxin	-	General function prediction only	R	COG1487	-	-	-	-	-	Predicted nucleic acid-binding protein, contains PIN domain	-	WP_011428857.1	86361283	-	-	plasmid p42f	NC_007766.1	622087	622452	-	121
RHE_RS01860	207612	57630.8	4.54426	1	1.84898	-	RHE_CH00368	DUF1150 family protein	Hypothetical conserved protein	Function unknown	S	COG5568	-	-	-	-	-	Uncharacterized protein	-	WP_008524631.1	86356025	-	ABC89190	chromosome	NC_007761.1	380050	380307	+	85
RHE_RS05825	60384.2	16692	3.938	1	1.85501	-	-	ribbon-helix-helix protein	-	-	-	-	-	-	-	-	-	-	-	WP_042118107.1	-	-	-	chromosome	NC_007761.1	1192263	1192505	+	80
RHE_RS34110	298.569	82.2071	1.2105	0.99849	1.86073	-	-	hypothetical protein	-	-	-	-	-	-	-	-	-	-	-	WP_183741011.1	-	-	-	chromosome	NC_007762.1	119261	119437	-	177
RHE_RS12785	3154.23	866.732	3.47506	1	1.86363	-	RHE_CH02499	amino acid transporter	Probable amino acid efflux protein, LysE family	Amino acid transport and metabolism	E	COG1279	GO:0005886; GO:0006865; GO:0016021	integral component of membrane [GO:0016021]; plasma membrane [GO:0005886]; amino acid transport [GO:0006865]	amino acid transport [GO:0006865]	integral component of membrane [GO:0016021]; plasma membrane [GO:0005886]	-	Arginine exporter protein ArgO	K06895	WP_011425754.1	86358111	-	ABC91276	chromosome	NC_007761.1	2614168	2614776	-	202
RHE_RS15250	279.835	76.8735	2.17809	1	1.86402	-	-	hypothetical protein	-	-	-	-	-	-	-	-	-	-	-	WP_041678713.1	-	-	-	chromosome	NC_007761.1	3122872	3123057	-	61
RHE_RS24610	840.818	230.878	1.46224	0.99982	1.86466	-	RHE_PE00114	ABC transporter permease	-	General function prediction only	R	COG4603	GO:0005886; GO:0016021; GO:0022857	integral component of membrane [GO:0016021]; plasma membrane [GO:0005886]; transmembrane transporter activity [GO:0022857]	-	integral component of membrane [GO:0016021]; plasma membrane [GO:0005886]	transmembrane transporter activity [GO:0022857]	ABC-type uncharacterized transport system, permease component	K02057	WP_011427971.1	86360391	-	-	plasmid p42e	NC_007765.1	132806	133936	-	376
RHE_RS30055	6073.32	1655.94	1.78152	0.999999	1.87483	-	RHE_PD00127	2,3-bisphosphoglycerate-dependent phosphoglycerate mutase	-	Carbohydrate transport and metabolism	G	COG0588	GO:0006094; GO:0006096; GO:0046538	2,3-bisphosphoglycerate-dependent phosphoglycerate mutase activity [GO:0046538]; gluconeogenesis [GO:0006094]; glycolytic process [GO:0006096]	gluconeogenesis [GO:0006094]; glycolytic process [GO:0006096]	-	2,3-bisphosphoglycerate-dependent phosphoglycerate mutase activity [GO:0046538]	Phosphoglycerate mutase (BPG-dependent)	K01834	WP_008534389.1	21492835	-	-	plasmid symbiotic plasmid p42d	NC_004041.2	142846	143475	-	209
RHE_RS03210	1870.82	508.885	2.45638	1	1.87826	-	RHE_CH00634	helix-turn-helix transcriptional regulator	Hypothetical conserved protein	-	-	-	GO:0003677	DNA binding [GO:0003677]	-	-	DNA binding [GO:0003677]	-	-	WP_020920372.1	86356285	-	ABC89450	chromosome	NC_007761.1	655974	656270	+	98
RHE_RS09660	1194.99	324.946	2.93453	1	1.87873	-	RHE_CH01890	dehydrogenase	Hypothetical conserved protein	Function unknown	S	COG3795	-	-	-	-	-	Uncharacterized conserved protein	-	WP_011425172.1	86357511	-	ABC90676	chromosome	NC_007761.1	1971157	1971504	+	115
RHE_RS25800	1264.71	342.321	1.98411	1	1.88539	-	RHE_PE00340	ABC transporter substrate-binding protein	-	Amino acid transport and metabolism	E	COG0747	GO:0042597; GO:0043190; GO:0055085	ATP-binding cassette (ABC) transporter complex [GO:0043190]; periplasmic space [GO:0042597]; transmembrane transport [GO:0055085]	transmembrane transport [GO:0055085]	ATP-binding cassette (ABC) transporter complex [GO:0043190]; periplasmic space [GO:0042597]	-	ABC-type transport system, periplasmic component	K02035	WP_011428194.1	86360614	-	-	plasmid p42e	NC_007765.1	374136	375662	+	508
RHE_RS02840	2642.79	713.441	3.00684	1	1.8892	-	RHE_CH00562	GFA family protein	Hypothetical conserved protein	Function unknown	S	COG3791	GO:0016846; GO:0046872	carbon-sulfur lyase activity [GO:0016846]; metal ion binding [GO:0046872]	-	-	carbon-sulfur lyase activity [GO:0016846]; metal ion binding [GO:0046872]	Uncharacterized conserved protein	-	WP_011423931.1	86356215	-	ABC89380	chromosome	NC_007761.1	583340	583744	+	134
RHE_RS14485	143583	38757.7	5.84461	1	1.88933	creA	RHE_CH02832	CreA family protein	CreA protein	Signal transduction mechanisms	T	COG3045	-	-	-	-	-	Periplasmic catabolite regulation protein CreA (function unknown)	K05805	WP_011426077.1	86358435	-	ABC91600	chromosome	NC_007761.1	2955079	2955570	-	163
RHE_RS21480	708.573	191.228	1.40386	0.999158	1.88962	-	RHE_PA00078	ATP-binding protein	-	Replication, recombination and repair	L	COG1484	GO:0005524	ATP binding [GO:0005524]	-	-	ATP binding [GO:0005524]	DNA replication protein DnaC	-	WP_003563080.1	86359778	-	-	plasmid p42a	NC_007762.1	86869	87750	-	293
RHE_RS25045	1554.56	419.507	2.43347	1	1.88974	-	RHE_PE00197	polysaccharide pyruvyl transferase family protein	-	Carbohydrate transport and metabolism; Cell wall/membrane/envelope biogenesis	GM	COG5039	-	-	-	-	-	Exopolysaccharide biosynthesis protein EpsI, predicted pyruvyl transferase	-	WP_011428051.1	86360471	-	-	plasmid p42e	NC_007765.1	230918	232000	+	360
RHE_RS33720	34699.9	9346.64	3.43616	1	1.89241	-	-	hypothetical protein	-	-	-	-	-	-	-	-	-	-	-	WP_020922541.1	-	-	-	chromosome	NC_007761.1	4222583	4222747	+	54
RHE_RS08905	4324.31	1163.04	3.78306	1	1.89457	-	RHE_CH01740	hypothetical protein	Hypothetical conserved protein	-	-	-	-	-	-	-	-	-	-	WP_011425033.1	86357370	-	ABC90535	chromosome	NC_007761.1	1823567	1824451	+	294
RHE_RS28780	624.029	167.831	1.22454	0.998626	1.89461	-	RHE_PF00452	ABC transporter substrate-binding protein	-	Inorganic ion transport and metabolism	P	COG0715	-	-	-	-	-	ABC-type nitrate/sulfonate/bicarbonate transport system, periplasmic component	K15576	WP_011428757.1	86361182	-	-	plasmid p42f	NC_007766.1	508662	509975	+	437
RHE_RS02345	1859.47	499.465	1.80582	0.999975	1.89643	-	RHE_CH00462	DUF892 family protein	Hypothetical conserved protein	Inorganic ion transport and metabolism	P	COG3546	-	-	-	-	-	Mn-containing catalase (includes spore coat protein CotJC)	K07217	WP_011423840.1	86356118	-	ABC89283	chromosome	NC_007761.1	474735	476012	-	425
RHE_RS03675	16330.7	4373.93	4.02297	1	1.90059	traAch	RHE_CH00726	Ti-type conjugative transfer relaxase TraA	Conjugal transfer protein A (EC 3.1.11.5)	Replication, recombination and repair	L	COG0507	GO:0000746; GO:0008854	exodeoxyribonuclease V activity [GO:0008854]; conjugation [GO:0000746]	conjugation [GO:0000746]	-	exodeoxyribonuclease V activity [GO:0008854]	ATP-dependent exoDNAse (exonuclease V), alpha subunit, helicase superfamily I	K01144	WP_011424088.1	86356376	3.1.11.5	ABC89541	chromosome	NC_007761.1	761414	766087	+	1557
RHE_RS23085	3928.63	1050.56	2.96927	1	1.90286	-	RHE_PC00047	NAD(P)H-dependent oxidoreductase	-	Energy production and conversion	C	COG1182	GO:0009055; GO:0010181; GO:0016652; GO:0016661	electron transfer activity [GO:0009055]; FMN binding [GO:0010181]; oxidoreductase activity, acting on NAD(P)H, NAD(P) as acceptor [GO:0016652]; oxidoreductase activity, acting on other nitrogenous compounds as donors [GO:0016661]	-	-	electron transfer activity [GO:0009055]; FMN binding [GO:0010181]; oxidoreductase activity, acting on NAD(P)H, NAD(P) as acceptor [GO:0016652]; oxidoreductase activity, acting on other nitrogenous compounds as donors [GO:0016661]	FMN-dependent NADH-azoreductase	K01118	WP_011427674.1	86360092	-	-	plasmid p42c	NC_007764.1	44911	45531	+	206
RHE_RS03040	7905.74	2108.94	3.9573	1	1.90638	-	RHE_CH00601	TetR/AcrR family transcriptional regulator	Probable transcriptional regulator protein, TetR family	Transcription	K	COG1309	GO:0003677	DNA binding [GO:0003677]	-	-	DNA binding [GO:0003677]	DNA-binding transcriptional regulator, AcrR family	-	WP_042117869.1	86356252	-	ABC89417	chromosome	NC_007761.1	618817	619410	-	197
RHE_RS25165	102549	27228.5	3.85708	1	1.91312	-	RHE_PE00221	aminotransferase class V-fold PLP-dependent enzyme	-	Amino acid transport and metabolism	E	COG0520	GO:0003824	catalytic activity [GO:0003824]	-	-	catalytic activity [GO:0003824]	Selenocysteine lyase/Cysteine desulfurase	-	WP_011428075.1	86360495	-	-	plasmid p42e	NC_007765.1	253420	254919	-	499
RHE_RS23115	8055.52	2135.74	3.79265	1	1.91524	-	RHE_PC00054	class I SAM-dependent methyltransferase	-	Coenzyme transport and metabolism	H	COG2226	GO:0008168; GO:0032259	methyltransferase activity [GO:0008168]; methylation [GO:0032259]	methylation [GO:0032259]	-	methyltransferase activity [GO:0008168]	Ubiquinone/menaquinone biosynthesis C-methylase UbiE	-	WP_011427681.1	86360099	-	-	plasmid p42c	NC_007764.1	49792	50655	+	287
RHE_RS33885	1901.76	503.384	2.32465	1	1.91761	-	-	hypothetical protein	-	-	-	-	-	-	-	-	-	-	-	WP_166486952.1	-	-	-	plasmid p42f	NC_007766.1	108307	108510	+	67
RHE_RS25535	24715.1	6538.61	3.76522	1	1.91834	rhaS	RHE_PE00289	rhamnose ABC transporter substrate-binding protein	-	Carbohydrate transport and metabolism	G	COG1879	GO:0015762; GO:0042597; GO:0043190	ATP-binding cassette (ABC) transporter complex [GO:0043190]; periplasmic space [GO:0042597]; rhamnose transmembrane transport [GO:0015762]	rhamnose transmembrane transport [GO:0015762]	ATP-binding cassette (ABC) transporter complex [GO:0043190]; periplasmic space [GO:0042597]	-	ABC-type sugar transport system, periplasmic component, contains N-terminal xre family HTH domain	K10559	WP_011428143.1	86360563	-	-	plasmid p42e	NC_007765.1	324051	325046	-	331
RHE_RS03105	9140.54	2415.94	2.72388	1	1.91969	rbsCch1	RHE_CH00614	ABC transporter permease	Ribose ABC transporter, permease protein	Carbohydrate transport and metabolism	G	COG1172	GO:0005886; GO:0016021; GO:0022857	integral component of membrane [GO:0016021]; plasma membrane [GO:0005886]; transmembrane transporter activity [GO:0022857]	-	integral component of membrane [GO:0016021]; plasma membrane [GO:0005886]	transmembrane transporter activity [GO:0022857]	Ribose/xylose/arabinose/galactoside ABC-type transport system, permease component	K10440	WP_041678543.1	86356265	-	ABC89430	chromosome	NC_007761.1	632253	633275	+	340
RHE_RS27585	1105.49	291.713	1.74651	0.999947	1.92206	-	RHE_PF00223	response regulator transcription factor	-	Signal transduction mechanisms; Transcription	TK	COG4566	GO:0000160; GO:0003677; GO:0006355	DNA binding [GO:0003677]; phosphorelay signal transduction system [GO:0000160]; regulation of transcription, DNA-templated [GO:0006355]	phosphorelay signal transduction system [GO:0000160]; regulation of transcription, DNA-templated [GO:0006355]	-	DNA binding [GO:0003677]	Two-component response regulator, FixJ family, consists of REC and HTH domains	-	WP_011428530.1	86360953	-	-	plasmid p42f	NC_007766.1	238234	238875	+	213
RHE_RS05980	14438.6	3806.02	4.12697	1	1.92357	-	RHE_CH01166	nucleotidyl transferase AbiEii/AbiGii toxin family protein	Hypothetical conserved protein	-	-	-	-	-	-	-	-	-	-	WP_042118117.1	86356806	-	ABC89971	chromosome	NC_007761.1	1221407	1222105	+	232
RHE_RS05000	980.391	258.183	1.94253	1	1.92497	-	RHE_CH00988	LysR family transcriptional regulator	Probable transcriptional regulator protein, LysR family	Transcription	K	COG0583	GO:0003700	DNA-binding transcription factor activity [GO:0003700]	-	-	DNA-binding transcription factor activity [GO:0003700]	DNA-binding transcriptional regulator, LysR family	-	WP_011424335.1	86356634	-	ABC89799	chromosome	NC_007761.1	1038395	1039291	+	298
RHE_RS30190	32990	8686.81	3.82534	1	1.92513	-	RHE_PD00155	excisionase	-	-	-	-	-	-	-	-	-	-	-	WP_042120138.1	21492807	-	-	plasmid symbiotic plasmid p42d	NC_004041.2	172105	172626	-	173
RHE_RS08940	12966.1	3411.62	4.98873	1	1.92622	-	RHE_CH01747	fumarylacetoacetate hydrolase family protein	Probable aromatic amino acid degradation protein, fumarylacetoacetate hydrolase family	Secondary metabolites biosynthesis, transport and catabolism	Q	COG0179	GO:0016787	hydrolase activity [GO:0016787]	-	-	hydrolase activity [GO:0016787]	2-keto-4-pentenoate hydratase/2-oxohepta-3-ene-1,7-dioic acid hydratase (catechol pathway)	K16171	WP_011425040.1	86357377	-	ABC90542	chromosome	NC_007761.1	1830148	1831173	+	341
RHE_RS14070	7986.57	2099.61	3.18434	1	1.92746	-	RHE_CH02748	HAD-IA family hydrolase	Putative hydrolase protein	Carbohydrate transport and metabolism;General function prediction only	GR	COG0637	GO:0016787	hydrolase activity [GO:0016787]	-	-	hydrolase activity [GO:0016787]	Beta-phosphoglucomutase or related phosphatase, HAD superfamily	-	WP_011425995.1	86358353	-	ABC91518	chromosome	NC_007761.1	2861998	2862714	-	238
RHE_RS25365	3713.63	975.813	2.08918	1	1.92815	cysT	RHE_PE00258	sulfate ABC transporter permease subunit CysT	-	Inorganic ion transport and metabolism	P	COG0555	GO:0005886; GO:0015419; GO:0016021	integral component of membrane [GO:0016021]; plasma membrane [GO:0005886]; ATPase-coupled sulfate transmembrane transporter activity [GO:0015419]	-	integral component of membrane [GO:0016021]; plasma membrane [GO:0005886]	ATPase-coupled sulfate transmembrane transporter activity [GO:0015419]	ABC-type sulfate transport system, permease component	K02046	WP_011428112.1	86360532	-	-	plasmid p42e	NC_007765.1	289784	290641	-	285
RHE_RS04875	8902.56	2334.15	3.13314	1	1.93132	-	RHE_CH00965	CsbD family protein	Hypothetical conserved protein	-	-	-	-	-	-	-	-	-	-	WP_011424312.1	86356611	-	ABC89776	chromosome	NC_007761.1	1013375	1013566	-	63
RHE_RS17405	25259.7	6584.47	5.10159	1	1.9397	-	RHE_CH03405	hypothetical protein	Hypothetical conserved protein	-	-	-	-	-	-	-	-	-	-	WP_011426631.1	86358997	-	ABC92162	chromosome	NC_007761.1	3579009	3579215	+	68
RHE_RS03195	58655.6	15240.7	9.57492	1	1.94434	secD1	RHE_CH00631	protein translocase subunit SecD	Multifunctional fusion protein [Includes: Protein translocase subunit SecD; Protein-export membrane protein SecF]	Intracellular trafficking, secretion, and vesicular transpor	U	COG0342	GO:0005886; GO:0006605; GO:0015450; GO:0016021; GO:0043952; GO:0065002	integral component of membrane [GO:0016021]; plasma membrane [GO:0005886]; P-P-bond-hydrolysis-driven protein transmembrane transporter activity [GO:0015450]; intracellular protein transmembrane transport [GO:0065002]; protein targeting [GO:0006605]; protein transport by the Sec complex [GO:0043952]	intracellular protein transmembrane transport [GO:0065002]; protein targeting [GO:0006605]; protein transport by the Sec complex [GO:0043952]	integral component of membrane [GO:0016021]; plasma membrane [GO:0005886]	P-P-bond-hydrolysis-driven protein transmembrane transporter activity [GO:0015450]	Preprotein translocase subunit SecD	K12257	WP_011423996.1	86356282	-	ABC89447	chromosome	NC_007761.1	651050	653599	-	849
RHE_RS21825	982.761	254.706	1.48962	0.999989	1.94801	-	RHE_PA00148	hypothetical protein	-	-	-	-	-	-	-	-	-	-	-	WP_011427432.1	86359846	-	-	plasmid p42a	NC_007762.1	162066	162653	+	195
RHE_RS10550	54435.2	14100.8	6.09276	1	1.94876	dppAch2	RHE_CH02060	ABC transporter substrate-binding protein	Dipeptide ABC transporter, substrate-binding protein	Amino acid transport and metabolism	E	COG0747	GO:0042597; GO:0043190; GO:0055085	ATP-binding cassette (ABC) transporter complex [GO:0043190]; periplasmic space [GO:0042597]; transmembrane transport [GO:0055085]	transmembrane transport [GO:0055085]	ATP-binding cassette (ABC) transporter complex [GO:0043190]; periplasmic space [GO:0042597]	-	ABC-type transport system, periplasmic component	K02035	WP_011425328.1	86357679	-	ABC90844	chromosome	NC_007761.1	2152621	2154216	+	531
RHE_RS18640	12324.3	3191.73	4.82338	1	1.9491	-	RHE_CH03645	ABC transporter permease	Probable sugar ABC transporter, permease protein	Carbohydrate transport and metabolism	G	COG1172	GO:0005886; GO:0016021; GO:0022857	integral component of membrane [GO:0016021]; plasma membrane [GO:0005886]; transmembrane transporter activity [GO:0022857]	-	integral component of membrane [GO:0016021]; plasma membrane [GO:0005886]	transmembrane transporter activity [GO:0022857]	Ribose/xylose/arabinose/galactoside ABC-type transport system, permease component	K10440	WP_011426858.1	86359235	-	ABC92400	chromosome	NC_007761.1	3857315	3858319	-	334
RHE_RS05005	474.738	122.934	1.61371	0.999931	1.94925	-	RHE_CH00989	hypothetical protein	Hypothetical conserved protein	-	-	-	-	-	-	-	-	-	-	WP_011424336.1	86356635	-	ABC89800	chromosome	NC_007761.1	1039404	1039847	-	147
RHE_RS23470	6585.13	1701.1	3.20549	1	1.95275	-	RHE_PC00124	GlxA family transcriptional regulator	-	Transcription	K	COG4977	GO:0003700; GO:0043565	DNA-binding transcription factor activity [GO:0003700]; sequence-specific DNA binding [GO:0043565]	-	-	DNA-binding transcription factor activity [GO:0003700]; sequence-specific DNA binding [GO:0043565]	Transcriptional regulator GlxA family, contains an amidase domain and an AraC-type DNA-binding HTH domain	-	WP_011427750.1	86360168	-	-	plasmid p42c	NC_007764.1	130057	131046	-	329
RHE_RS02995	407.775	105.3	1.72609	0.999725	1.95327	-	RHE_CH00592	cupin domain-containing protein	Hypothetical conserved protein	Carbohydrate transport and metabolism	G	COG0662	-	-	-	-	-	Mannose-6-phosphate isomerase, cupin superfamily	-	WP_011423957.1	86356243	-	ABC89408	chromosome	NC_007761.1	612031	612492	-	153
RHE_RS05495	1034.34	266.866	2.26211	1	1.95452	-	RHE_CH01076	winged helix-turn-helix transcriptional regulator	Probable transcriptional regulator protein	Transcription	K	COG0640	GO:0003700	DNA-binding transcription factor activity [GO:0003700]	-	-	DNA-binding transcription factor activity [GO:0003700]	DNA-binding transcriptional regulator, ArsR family	-	WP_011424419.1	86356719	-	ABC89884	chromosome	NC_007761.1	1129379	1129708	-	109
RHE_RS15435	12547.9	3233.1	3.76153	1	1.95645	-	RHE_CH03017	accessory factor UbiK family protein	Hypothetical conserved protein	Function unknown	S	COG2960	-	-	-	-	-	Uncharacterized conserved protein YqiC, BMFP domain	K09806	WP_011426257.1	86358619	-	ABC91784	chromosome	NC_007761.1	3157385	3157645	-	86
RHE_RS13680	887.668	228.531	1.53048	0.999993	1.95763	-	RHE_CH02673	hypothetical protein	Hypothetical conserved protein	-	-	-	GO:0016021	integral component of membrane [GO:0016021]	-	integral component of membrane [GO:0016021]	-	-	-	WP_011425922.1	86358279	-	ABC91444	chromosome	NC_007761.1	2785975	2786304	+	109
RHE_RS25420	47265.1	12153.6	4.56362	1	1.95939	-	RHE_PE00267	copper resistance protein CopC	-	Inorganic ion transport and metabolism	P	COG2372	GO:0005507; GO:0042597; GO:0046688	periplasmic space [GO:0042597]; copper ion binding [GO:0005507]; response to copper ion [GO:0046688]	response to copper ion [GO:0046688]	periplasmic space [GO:0042597]	copper ion binding [GO:0005507]	Copper-binding protein CopC (methionine-rich)	-	WP_011428121.1	86360541	-	-	plasmid p42e	NC_007765.1	302081	302443	-	120
RHE_RS20150	1.00406e+06	258011	13.2331	1	1.96035	-	RHE_CH03940	Bax inhibitor-1/YccA family protein	Hypothetical conserved protein	General function prediction only	R	COG0670	GO:0016021	integral component of membrane [GO:0016021]	-	integral component of membrane [GO:0016021]	-	Integral membrane protein, interacts with FtsH	K06890	WP_011427131.1	86359520	-	ABC92685	chromosome	NC_007761.1	4169130	4169858	+	242
RHE_RS13805	581.462	149.147	1.7334	0.999826	1.96295	-	RHE_CH02698	DUF308 domain-containing protein	Hypothetical conserved protein	-	-	-	GO:0016021	integral component of membrane [GO:0016021]	-	integral component of membrane [GO:0016021]	-	-	-	WP_011425947.1	86358304	-	ABC91469	chromosome	NC_007761.1	2811883	2812440	+	185
RHE_RS10165	603.997	154.522	1.60261	0.999825	1.96673	-	RHE_CH01987	integrase domain-containing protein	Putative integrase protein	-	-	-	GO:0003677; GO:0006310; GO:0015074	DNA binding [GO:0003677]; DNA integration [GO:0015074]; DNA recombination [GO:0006310]	DNA integration [GO:0015074]; DNA recombination [GO:0006310]	-	DNA binding [GO:0003677]	-	-	WP_011425261.1	86357607	-	ABC90772	chromosome	NC_007761.1	2073297	2074172	-	291
RHE_RS09900	5649.94	1444.61	2.92558	1	1.96756	-	RHE_CH01939	GlsB/YeaQ/YmgE family stress response membrane protein	Hypothetical conserved membrane protein	-	-	-	GO:0005886; GO:0016021	integral component of membrane [GO:0016021]; plasma membrane [GO:0005886]	-	integral component of membrane [GO:0016021]; plasma membrane [GO:0005886]	-	-	-	WP_011425215.1	86357560	-	ABC90725	chromosome	NC_007761.1	2023273	2023527	+	84
RHE_RS22445	64565	16489	3.45813	1	1.96925	-	RHE_PB00086	type II toxin-antitoxin system Phd/YefM family antitoxin	-	-	-	-	-	-	-	-	-	-	-	WP_011427550.1	86359965	-	-	plasmid p42b	NC_007763.1	99414	99668	-	84
RHE_RS13360	604.279	153.579	2.06877	1	1.97624	-	RHE_CH02609	ABC transporter ATP-binding protein	Probable peptide ABC transporter, ATP-binding protein	Cell wall/membrane/envelope biogenesis	M	COG1136	GO:0005524; GO:0016887	ATP binding [GO:0005524]; ATPase activity [GO:0016887]	-	-	ATPase activity [GO:0016887]; ATP binding [GO:0005524]	ABC-type lipoprotein export system, ATPase component	K02003	WP_011425859.1	86358216	-	ABC91381	chromosome	NC_007761.1	2722983	2723684	-	233
RHE_RS06045	14790.6	3756.95	5.90337	1	1.97704	-	RHE_CH01179	ABC-F family ATP-binding cassette domain-containing protein	Probable ABC transporter, ATP-binding protein	General function prediction only	R	COG0488	GO:0005524; GO:0016887	ATP binding [GO:0005524]; ATPase activity [GO:0016887]	-	-	ATPase activity [GO:0016887]; ATP binding [GO:0005524]	ATPase components of ABC transporters with duplicated ATPase domains	-	WP_011424518.1	86356819	-	ABC89984	chromosome	NC_007761.1	1229659	1231179	-	506
RHE_RS25410	1098.85	278.89	2.29325	1	1.97822	kdpF	-	K(+)-transporting ATPase subunit F	-	-	-	-	-	-	-	-	-	-	-	WP_020923123.1	-	-	-	plasmid p42e	NC_007765.1	301695	301784	-	29
RHE_RS24905	4080.38	1034.32	3.68839	1	1.98003	-	RHE_PE00171	cytochrome c	-	Energy production and conversion	C	COG2010	GO:0009055; GO:0020037; GO:0046872	electron transfer activity [GO:0009055]; heme binding [GO:0020037]; metal ion binding [GO:0046872]	-	-	electron transfer activity [GO:0009055]; heme binding [GO:0020037]; metal ion binding [GO:0046872]	Cytochrome c, mono- and diheme variants	-	WP_011428027.1	86360447	-	-	plasmid p42e	NC_007765.1	198756	199283	-	175
RHE_RS08120	578640	146524	11.4052	1	1.98153	clpX	RHE_CH01588	ATP-dependent Clp protease ATP-binding subunit ClpX	ATP-dependent Clp protease ATP-binding subunit ClpX	Posttranslational modification, protein turnover, chaperones	O	COG1219	GO:0005524; GO:0006457; GO:0008270; GO:0016887; GO:0046983; GO:0051082	ATP binding [GO:0005524]; ATPase activity [GO:0016887]; protein dimerization activity [GO:0046983]; unfolded protein binding [GO:0051082]; zinc ion binding [GO:0008270]; protein folding [GO:0006457]	protein folding [GO:0006457]	-	ATPase activity [GO:0016887]; ATP binding [GO:0005524]; protein dimerization activity [GO:0046983]; unfolded protein binding [GO:0051082]; zinc ion binding [GO:0008270]	ATP-dependent protease Clp, ATPase subunit	K03544	WP_004680013.1	86357225	-	ABC90390	chromosome	NC_007761.1	1669980	1671257	+	425
RHE_RS02905	14400.4	3640.6	2.77592	1	1.98386	-	-	hypothetical protein	-	-	-	-	-	-	-	-	-	-	-	WP_020920342.1	-	-	-	chromosome	NC_007761.1	600026	600283	+	85
RHE_RS06145	2397.51	605.543	2.87787	1	1.98524	-	RHE_CH01199	nuclear transport factor 2 family protein	Hypothetical conserved protein	-	-	-	-	-	-	-	-	-	-	WP_011424538.1	86356839	-	ABC90004	chromosome	NC_007761.1	1253419	1253760	+	113
RHE_RS05935	2362.15	595.676	1.87335	0.999802	1.9875	-	RHE_CH01158	TIGR03808 family TAT-translocated repetitive protein	Hypothetical conserved protein	-	-	-	-	-	-	-	-	-	-	WP_011424497.1	86356798	-	ABC89963	chromosome	NC_007761.1	1209168	1210535	-	455
RHE_RS24605	645.526	162.749	1.57363	0.999675	1.98783	-	RHE_PE00113	ABC transporter permease	-	General function prediction only	R	COG1079	GO:0005886; GO:0016021; GO:0022857	integral component of membrane [GO:0016021]; plasma membrane [GO:0005886]; transmembrane transporter activity [GO:0022857]	-	integral component of membrane [GO:0016021]; plasma membrane [GO:0005886]	transmembrane transporter activity [GO:0022857]	ABC-type uncharacterized transport system, permease component	K02057	WP_011427970.1	86360390	-	-	plasmid p42e	NC_007765.1	131880	132806	-	308
RHE_RS14030	1374.03	345.667	1.72832	0.999756	1.99096	-	RHE_CH02740	histidine phosphatase family protein	Putative phosphoglycerate mutase protein	Carbohydrate transport and metabolism	G	COG0406	-	-	-	-	-	Broad specificity phosphatase PhoE	-	WP_011425988.1	86358345	-	ABC91510	chromosome	NC_007761.1	2853517	2854116	+	199
RHE_RS25210	5448.33	1370.05	3.4452	1	1.99159	-	RHE_PE00230	amino acid ABC transporter permease	-	Amino acid transport and metabolism	E	COG0765	GO:0006865; GO:0022857; GO:0043190	ATP-binding cassette (ABC) transporter complex [GO:0043190]; transmembrane transporter activity [GO:0022857]; amino acid transport [GO:0006865]	amino acid transport [GO:0006865]	ATP-binding cassette (ABC) transporter complex [GO:0043190]	transmembrane transporter activity [GO:0022857]	ABC-type amino acid transport system, permease component	K16959	WP_011428084.1	86360504	-	-	plasmid p42e	NC_007765.1	261748	262440	+	230
RHE_RS13235	3061.17	769.48	3.83945	1	1.99213	-	RHE_CH02586	helix-turn-helix transcriptional regulator	Putative transcriptional regulator protein	Transcription	K	COG1733	-	-	-	-	-	DNA-binding transcriptional regulator, HxlR family	-	WP_011425837.1	86358194	-	ABC91359	chromosome	NC_007761.1	2696663	2697040	-	125
RHE_RS21805	935.673	234.883	1.5365	0.999982	1.99406	-	RHE_PA00145	hypothetical protein	-	-	-	-	-	-	-	-	-	-	-	WP_011427429.1	86359843	-	-	plasmid p42a	NC_007762.1	160054	160938	+	294
RHE_RS22860	615.6	154.508	1.32499	0.9995	1.99431	-	RHE_PC00003	LLM class flavin-dependent oxidoreductase	-	Coenzyme transport and metabolism; General function prediction only	HR	COG2141	GO:0016705	oxidoreductase activity, acting on paired donors, with incorporation or reduction of molecular oxygen [GO:0016705]	-	-	oxidoreductase activity, acting on paired donors, with incorporation or reduction of molecular oxygen [GO:0016705]	Flavin-dependent oxidoreductase, luciferase family (includes alkanesulfonate monooxygenase SsuD and methylene tetrahydromethanopterin reductase)	-	WP_011427630.1	86360048	-	-	plasmid p42c	NC_007764.1	905	1897	+	330
RHE_RS15940	31621.9	7919.98	7.0471	1	1.99736	-	RHE_CH03117	LLM class flavin-dependent oxidoreductase	Probable oxidoreductase protein	Coenzyme transport and metabolism; General function prediction only	HR	COG2141	GO:0016705	oxidoreductase activity, acting on paired donors, with incorporation or reduction of molecular oxygen [GO:0016705]	-	-	oxidoreductase activity, acting on paired donors, with incorporation or reduction of molecular oxygen [GO:0016705]	Flavin-dependent oxidoreductase, luciferase family (includes alkanesulfonate monooxygenase SsuD and methylene tetrahydromethanopterin reductase)	-	WP_011426353.1	86358718	-	ABC91883	chromosome	NC_007761.1	3265117	3266178	-	353
RHE_RS14010	898.968	224.708	1.73614	0.999859	2.00022	-	RHE_CH02736	hypothetical protein	Hypothetical conserved protein	-	-	-	-	-	-	-	-	-	-	WP_011425984.1	86358341	-	ABC91506	chromosome	NC_007761.1	2849002	2849325	+	107
RHE_RS19185	987474	246499	19.5304	1	2.00216	clpB	RHE_CH03753	ATP-dependent chaperone ClpB	Chaperone protein ClpB	Posttranslational modification, protein turnover, chaperones	O	COG0542	GO:0005524; GO:0005737; GO:0008233; GO:0009408; GO:0016887; GO:0042026	cytoplasm [GO:0005737]; ATP binding [GO:0005524]; ATPase activity [GO:0016887]; peptidase activity [GO:0008233]; protein refolding [GO:0042026]; response to heat [GO:0009408]	protein refolding [GO:0042026]; response to heat [GO:0009408]	cytoplasm [GO:0005737]	ATPase activity [GO:0016887]; ATP binding [GO:0005524]; peptidase activity [GO:0008233]	ATP-dependent Clp protease ATP-binding subunit ClpA	K03695	WP_011426954.1	86359337	-	ABC92502	chromosome	NC_007761.1	3977528	3980128	-	866
RHE_RS28615	1465.81	365.358	1.98021	1	2.00431	-	RHE_PF00420	DUF4142 domain-containing protein	-	Function unknown	S	COG3652	-	-	-	-	-	Predicted outer membrane protein	K08995	WP_011428725.1	86361150	-	-	plasmid p42f	NC_007766.1	474512	475033	+	173
RHE_RS21820	501.678	124.929	1.36966	0.999694	2.00565	-	-	hypothetical protein	-	-	-	-	-	-	-	-	-	-	-	WP_042119559.1	-	-	-	plasmid p42a	NC_007762.1	161773	162027	+	84
RHE_RS01350	4133.85	1029.32	2.00085	1	2.0058	-	RHE_CH00267	LysR family transcriptional regulator	Probable transcriptional regulator protein, LysR family	Transcription	K	COG0583	GO:0003700	DNA-binding transcription factor activity [GO:0003700]	-	-	DNA-binding transcription factor activity [GO:0003700]	DNA-binding transcriptional regulator, LysR family	-	WP_011423652.1	86355925	-	ABC89090	chromosome	NC_007761.1	278641	279549	+	302
RHE_RS28145	455987	113284	12.5049	1	2.00905	groL	RHE_PF00330	60 kDa chaperone family	-	Posttranslational modification, protein turnover, chaperones	O	COG0459	GO:0005524; GO:0005737; GO:0042026; GO:0051082	cytoplasm [GO:0005737]; ATP binding [GO:0005524]; unfolded protein binding [GO:0051082]; protein refolding [GO:0042026]	protein refolding [GO:0042026]	cytoplasm [GO:0005737]	ATP binding [GO:0005524]; unfolded protein binding [GO:0051082]	Chaperonin GroEL (HSP60 family)	K04077	WP_011428637.1	86361060	-	-	plasmid p42f	NC_007766.1	369683	371311	+	542
RHE_RS06315	26781.1	6633.28	6.96783	1	2.01342	-	RHE_CH01232	VOC family protein	Putative ring-cleaving dioxygenase protein	Secondary metabolites biosynthesis, transport and catabolism	Q	COG2514	GO:0051213	dioxygenase activity [GO:0051213]	-	-	dioxygenase activity [GO:0051213]	Catechol-2,3-dioxygenase	K07104	WP_011424571.1	86356872	-	ABC90037	chromosome	NC_007761.1	1287729	1288589	-	286
RHE_RS24450	74352.1	18389.8	9.03163	1	2.01547	-	RHE_PE00083	phosphatase PAP2 family protein	-	Lipid transport and metabolism	I	COG0671	GO:0016021	integral component of membrane [GO:0016021]	-	integral component of membrane [GO:0016021]	-	Membrane-associated phospholipid phosphatase	K19302	WP_011427941.1	86360361	-	-	plasmid p42e	NC_007765.1	95796	96533	+	245
RHE_RS23975	2506.08	619.815	3.50899	1	2.01552	-	RHE_PC00222	SDR family oxidoreductase	-	Lipid transport and metabolism; Secondary metabolites biosynthesis, transport and catabolism; General function prediction only	IQR	COG1028	GO:0016491	oxidoreductase activity [GO:0016491]	-	-	oxidoreductase activity [GO:0016491]	NAD(P)-dependent dehydrogenase, short-chain alcohol dehydrogenase family	-	WP_011427847.1	86360265	-	-	plasmid p42c	NC_007764.1	238143	238907	-	254
RHE_RS25180	8582.16	2122.04	3.2022	1	2.01589	-	RHE_PE00224	hypothetical protein	-	Function unknown	S	COG4950	-	-	-	-	-	N-terminal domain of uncharacterized protein YciW (function unknown)	-	WP_011428078.1	86360498	-	-	plasmid p42e	NC_007765.1	256275	256757	-	160
RHE_RS09020	1609.27	397.471	2.7052	1	2.01749	azoR1	RHE_CH01764	FMN-dependent NADH-azoreductase	FMN-dependent NADH-azoreductase 1 (EC 1.7.1.17) (Azo-dye reductase 1) (FMN-dependent NADH-azo compound oxidoreductase 1)	Energy production and conversion	C	COG1182	GO:0009055; GO:0010181; GO:0016652; GO:0016661	electron transfer activity [GO:0009055]; FMN binding [GO:0010181]; oxidoreductase activity, acting on NAD(P)H, NAD(P) as acceptor [GO:0016652]; oxidoreductase activity, acting on other nitrogenous compounds as donors [GO:0016661]	-	-	electron transfer activity [GO:0009055]; FMN binding [GO:0010181]; oxidoreductase activity, acting on NAD(P)H, NAD(P) as acceptor [GO:0016652]; oxidoreductase activity, acting on other nitrogenous compounds as donors [GO:0016661]	FMN-dependent NADH-azoreductase	K01118	WP_011425056.1	86357394	1.7.1.17	ABC90559	chromosome	NC_007761.1	1850596	1851210	-	204
RHE_RS24645	551.579	135.848	1.49841	0.999998	2.02157	-	RHE_PE00121	ABC transporter ATP-binding protein	-	Inorganic ion transport and metabolism	P	COG1116	GO:0005524; GO:0016887	ATP binding [GO:0005524]; ATPase activity [GO:0016887]	-	-	ATPase activity [GO:0016887]; ATP binding [GO:0005524]	ABC-type nitrate/sulfonate/bicarbonate transport system, ATPase component	K02049	WP_011427978.1	86360398	-	-	plasmid p42e	NC_007765.1	143201	144025	-	274
RHE_RS14915	66998.4	16428.5	10.2055	1	2.02792	-	-	hypothetical protein	-	-	-	-	-	-	-	-	-	-	-	WP_020921840.1	-	-	-	chromosome	NC_007761.1	3050934	3051125	+	63
RHE_RS10435	2916.36	712.38	3.45418	1	2.03345	-	RHE_CH02037	SDR family oxidoreductase	Probable short-chain dehydrogenase protein	General function prediction only	R	COG0300	GO:0016491	oxidoreductase activity [GO:0016491]	-	-	oxidoreductase activity [GO:0016491]	Short-chain dehydrogenase	-	WP_011425305.1	86357656	-	ABC90821	chromosome	NC_007761.1	2129937	2130740	-	267
RHE_RS13645	8735.36	2132.35	2.93512	1	2.03443	-	RHE_CH02666	PLP-dependent aminotransferase family protein	Probable transcriptional regulator protein, GntR family	Transcription; Amino acid transport and metabolism	KE	COG1167	GO:0003700; GO:0003824; GO:0009058; GO:0030170	catalytic activity [GO:0003824]; DNA-binding transcription factor activity [GO:0003700]; pyridoxal phosphate binding [GO:0030170]; biosynthetic process [GO:0009058]	biosynthetic process [GO:0009058]	-	catalytic activity [GO:0003824]; DNA-binding transcription factor activity [GO:0003700]; pyridoxal phosphate binding [GO:0030170]	DNA-binding transcriptional regulator, MocR family, contains an aminotransferase domain	-	WP_042118702.1	86358272	-	ABC91437	chromosome	NC_007761.1	2778923	2780335	+	470
RHE_RS18165	34049.6	8311.53	6.21845	1	2.03445	omp3	RHE_CH03554	hypothetical protein	Outer membrane lipoprotein	-	-	-	-	-	-	-	-	-	-	WP_011426772.1	86359145	-	ABC92310	chromosome	NC_007761.1	3743220	3743588	+	122
RHE_RS10365	5816.23	1417.59	4.33456	1	2.03664	-	RHE_CH02023	FAD-dependent monooxygenase	Probable oxygenase (Tetracycline 6-hydroxylase) protein	Coenzyme transport and metabolism; Energy production and conversion	HC	COG0654	GO:0071949	FAD binding [GO:0071949]	-	-	FAD binding [GO:0071949]	2-polyprenyl-6-methoxyphenol hydroxylase and related FAD-dependent oxidoreductases	K05712	WP_011425291.1	86357642	-	ABC90807	chromosome	NC_007761.1	2115079	2116572	+	497
RHE_RS22560	83917.8	20400.6	4.16067	1	2.04037	-	RHE_PB00109	alpha/beta hydrolase	-	Coenzyme transport and metabolism; General function prediction only	HR	COG0596	GO:0016787	hydrolase activity [GO:0016787]	-	-	hydrolase activity [GO:0016787]	Pimeloyl-ACP methyl ester carboxylesterase	-	WP_011427573.1	86359988	-	-	plasmid p42b	NC_007763.1	121960	122838	+	292
RHE_RS34125	531.907	129.165	1.14377	0.99887	2.04196	-	RHE_PA00147	hypothetical protein	-	-	-	-	-	-	-	-	-	-	-	WP_011427431.1	86359845	-	-	chromosome	NC_007762.1	161291	161698	+	408
RHE_RS33415	4879.01	1183.62	3.367	1	2.04338	-	-	twin-arginine translocation signal domain-containing protein	-	-	-	-	-	-	-	-	-	-	-	WP_166486890.1	-	-	-	chromosome	NC_007761.1	1288589	1288681	-	30
RHE_RS22170	10163.6	2464.38	3.03649	1	2.04411	-	RHE_PB00034	ABC transporter permease	-	Amino acid transport and metabolism; Inorganic ion transport and metabolism	EP	COG1173	GO:0005886; GO:0016021; GO:0055085	integral component of membrane [GO:0016021]; plasma membrane [GO:0005886]; transmembrane transport [GO:0055085]	transmembrane transport [GO:0055085]	integral component of membrane [GO:0016021]; plasma membrane [GO:0005886]	-	ABC-type dipeptide/oligopeptide/nickel transport system, permease component	K02034	WP_011427500.1	86359915	-	-	plasmid p42b	NC_007763.1	37495	38454	+	319
RHE_RS01455	14513.7	3507.9	6.01348	1	2.04873	-	RHE_CH00287	methylated-DNA--[protein]-cysteine S-methyltransferase	Probable methylated-DNA-[protein]-cysteine S-methyltransferase protein (EC 2.1.1.63)	Replication, recombination and repair	L	COG0350	GO:0003908; GO:0006281; GO:0032259	methylated-DNA-[protein]-cysteine S-methyltransferase activity [GO:0003908]; DNA repair [GO:0006281]; methylation [GO:0032259]	DNA repair [GO:0006281]; methylation [GO:0032259]	-	methylated-DNA-[protein]-cysteine S-methyltransferase activity [GO:0003908]	O6-methylguanine-DNA--protein-cysteine methyltransferase	K00567	WP_011423671.1	86355944	2.1.1.63	ABC89109	chromosome	NC_007761.1	296158	296721	+	187
RHE_RS28035	2797.17	675.863	2.52917	1	2.04917	-	RHE_PF00309	ABC transporter permease	-	Inorganic ion transport and metabolism	P	COG0600	GO:0005886; GO:0016021; GO:0055085	integral component of membrane [GO:0016021]; plasma membrane [GO:0005886]; transmembrane transport [GO:0055085]	transmembrane transport [GO:0055085]	integral component of membrane [GO:0016021]; plasma membrane [GO:0005886]	-	ABC-type nitrate/sulfonate/bicarbonate transport system, permease component	K02050	WP_011428616.1	86361039	-	-	plasmid p42f	NC_007766.1	347540	348421	+	293
RHE_RS25985	97241.2	23478.9	9.16808	1	2.05021	-	RHE_PE00375	tryptophan-rich sensory protein	-	Signal transduction mechanisms	T	COG3476	GO:0016021	integral component of membrane [GO:0016021]	-	integral component of membrane [GO:0016021]	-	Tryptophan-rich sensory protein (mitochondrial benzodiazepine receptor homolog)	K05770	WP_041679081.1	86360649	-	-	plasmid p42e	NC_007765.1	414537	415025	+	162
RHE_RS02660	1132.66	273.479	2.32255	1	2.05022	-	RHE_CH00526	TetR/AcrR family transcriptional regulator	Probable transcriptional regulator protein, TetR family	Transcription	K	COG1309	GO:0003677	DNA binding [GO:0003677]	-	-	DNA binding [GO:0003677]	DNA-binding transcriptional regulator, AcrR family	K16137	WP_011423897.1	86356179	-	ABC89344	chromosome	NC_007761.1	543216	543803	-	195
RHE_RS11200	14462.6	3484.85	3.74727	1	2.05315	-	RHE_CH02190	GNAT family N-acetyltransferase	Probable acetyltransferase protein	Translation, ribosomal structure and biogenesis	J	COG0456	GO:0008080	N-acetyltransferase activity [GO:0008080]	-	-	N-acetyltransferase activity [GO:0008080]	Ribosomal protein S18 acetylase RimI and related acetyltransferases	K03829	WP_011425452.1	86357806	-	ABC90971	chromosome	NC_007761.1	2297734	2298192	-	152
RHE_RS00845	3742.64	900.797	4.04963	1	2.05478	phnH	RHE_CH00166	phosphonate C-P lyase system protein PhnH	C-P (Carbon-phosphorus) lyase component protein	Inorganic ion transport and metabolism	P	COG3625	GO:0016829; GO:0019634	lyase activity [GO:0016829]; organic phosphonate metabolic process [GO:0019634]	organic phosphonate metabolic process [GO:0019634]	-	lyase activity [GO:0016829]	Alpha-D-ribose 1-methylphosphonate 5-triphosphate synthase subunit PhnH	K06165	WP_011423560.1	86355826	-	ABC88991	chromosome	NC_007761.1	181230	181838	-	202
RHE_RS28335	44765.8	10643.5	4.22732	1	2.07243	-	RHE_PF00366	Ldh family oxidoreductase	-	Energy production and conversion	C	COG2055	GO:0030060	L-malate dehydrogenase activity [GO:0030060]	-	-	L-malate dehydrogenase activity [GO:0030060]	Malate/lactate/ureidoglycolate dehydrogenase, LDH2 family	-	WP_011428672.1	86361096	-	-	plasmid p42f	NC_007766.1	414417	415451	-	344
RHE_RS19135	5648.91	1336.25	2.81051	1	2.07979	-	RHE_CH03743	CBS domain-containing protein	Hypothetical conserved protein	Signal transduction mechanisms	T	COG0517	-	-	-	-	-	CBS domain	-	WP_011426950.1	86359333	-	ABC92498	chromosome	NC_007761.1	3966419	3966859	-	146
RHE_RS18785	26690.4	6310.67	3.55399	1	2.08046	-	RHE_CH03673	VOC family protein	Putative glyoxalase/bleomycin resistance-like protein	General function prediction only	R	COG2764	-	-	-	-	-	Uncharacterized conserved protein PhnB, glyoxalase superfamily	-	WP_011426886.1	86359263	-	ABC92428	chromosome	NC_007761.1	3888633	3889070	+	145
RHE_RS14895	3169.07	749.235	2.3057	1	2.08057	-	RHE_CH02913	DUF2934 domain-containing protein	Hypothetical conserved protein	-	-	-	-	-	-	-	-	-	-	WP_011426157.1	86358516	-	ABC91681	chromosome	NC_007761.1	3048283	3048522	+	79
RHE_RS07985	3326.72	785.268	2.76588	1	2.08284	-	RHE_CH01564	DUF2842 domain-containing protein	Hypothetical conserved protein	-	-	-	GO:0016021	integral component of membrane [GO:0016021]	-	integral component of membrane [GO:0016021]	-	-	-	WP_011424891.1	86357201	-	ABC90366	chromosome	NC_007761.1	1646063	1646272	-	69
RHE_RS15585	178726	41898.5	4.4496	1	2.09278	-	RHE_CH03047	hypothetical protein	Hypothetical conserved protein	-	-	-	-	-	-	-	-	-	-	WP_011426287.1	86358649	-	ABC91814	chromosome	NC_007761.1	3188472	3188735	+	87
RHE_RS16665	21596.8	5033.58	3.06849	1	2.10116	-	RHE_CH03257	multidrug transporter	Probable methyl viologen/ethidium resistance transmembrane protein	Defense mechanisms	V	COG2076	GO:0005886; GO:0016021	integral component of membrane [GO:0016021]; plasma membrane [GO:0005886]	-	integral component of membrane [GO:0016021]; plasma membrane [GO:0005886]	-	Multidrug transporter EmrE and related cation transporters	K03297	WP_011426491.1	86358856	-	ABC92021	chromosome	NC_007761.1	3425453	3425794	-	113
RHE_RS17760	166505	38698.5	9.07811	1	2.10522	-	RHE_CH03476	LLM class flavin-dependent oxidoreductase	Probable oxidoreductase protein	Coenzyme transport and metabolism; General function prediction only	HR	COG2141	GO:0016705	oxidoreductase activity, acting on paired donors, with incorporation or reduction of molecular oxygen [GO:0016705]	-	-	oxidoreductase activity, acting on paired donors, with incorporation or reduction of molecular oxygen [GO:0016705]	Flavin-dependent oxidoreductase, luciferase family (includes alkanesulfonate monooxygenase SsuD and methylene tetrahydromethanopterin reductase)	-	WP_011426699.1	86359067	-	ABC92232	chromosome	NC_007761.1	3660596	3661597	-	333
RHE_RS22245	1393.95	321.543	2.49281	1	2.11609	-	RHE_PB00048	nucleotidyltransferase family protein	-	-	-	-	-	-	-	-	-	-	-	WP_011427514.1	86359929	-	-	plasmid p42b	NC_007763.1	51788	52594	-	268
RHE_RS29335	9831.22	2260.71	2.35099	1	2.12059	-	RHE_PF00556	CopG family transcriptional regulator	-	-	-	-	GO:0006355	regulation of transcription, DNA-templated [GO:0006355]	regulation of transcription, DNA-templated [GO:0006355]	-	-	-	-	WP_011428858.1	86361284	-	-	plasmid p42f	NC_007766.1	622446	622661	-	71
RHE_RS15870	13432.3	3079.6	3.99615	1	2.12489	gstI	RHE_CH03103	DUF2735 domain-containing protein	Glutamine synthetase translation inhibitor protein	-	-	-	-	-	-	-	-	-	-	WP_011426339.1	86358704	-	ABC91869	chromosome	NC_007761.1	3249907	3250098	-	63
RHE_RS08840	12050.6	2756.56	4.3534	1	2.12817	-	RHE_CH01730	FAD-binding protein	Putative oxidoreductase protein	Energy production and conversion	C	COG1053	GO:0016491	oxidoreductase activity [GO:0016491]	-	-	oxidoreductase activity [GO:0016491]	Succinate dehydrogenase/fumarate reductase, flavoprotein subunit	-	WP_011425023.1	86357360	-	ABC90525	chromosome	NC_007761.1	1813211	1815307	+	698
RHE_RS28245	2771.8	633.369	2.99258	1	2.1297	-	RHE_PF00349	aspartate aminotransferase family protein	-	Coenzyme transport and metabolism	H	COG0161	GO:0004015; GO:0030170	adenosylmethionine-8-amino-7-oxononanoate transaminase activity [GO:0004015]; pyridoxal phosphate binding [GO:0030170]	-	-	adenosylmethionine-8-amino-7-oxononanoate transaminase activity [GO:0004015]; pyridoxal phosphate binding [GO:0030170]	Adenosylmethionine-8-amino-7-oxononanoate aminotransferase	-	WP_011428656.1	86361079	-	-	plasmid p42f	NC_007766.1	390889	392265	+	458
RHE_RS33385	85938.7	19546.5	4.76241	1	2.1364	-	-	hypothetical protein	-	-	-	-	-	-	-	-	-	-	-	WP_020920413.1	-	-	-	chromosome	NC_007761.1	730013	730156	+	47
RHE_RS25600	26583.6	6039.81	7.98642	1	2.13796	-	-	hypothetical protein	-	-	-	-	-	-	-	-	-	-	-	WP_020923151.1	-	-	-	plasmid p42e	NC_007765.1	339601	339816	-	71
RHE_RS09210	13413.4	3044.91	3.22577	1	2.1392	-	RHE_CH01802	CsbD family protein	Hypothetical conserved protein	Function unknown	S	COG3237	-	-	-	-	-	Uncharacterized conserved protein YjbJ, UPF0337 family	-	WP_011425094.1	86357432	-	ABC90597	chromosome	NC_007761.1	1889285	1889488	+	67
RHE_RS00130	394384	89112.6	22.4342	1	2.1459	trxA1	RHE_CH00025	thioredoxin	Thioredoxin	Posttranslational modification, protein turnover, chaperones	O	COG3118	GO:0006662; GO:0015035; GO:0045454	protein disulfide oxidoreductase activity [GO:0015035]; cell redox homeostasis [GO:0045454]; glycerol ether metabolic process [GO:0006662]	cell redox homeostasis [GO:0045454]; glycerol ether metabolic process [GO:0006662]	-	protein disulfide oxidoreductase activity [GO:0015035]	Negative regulator of GroEL, contains thioredoxin-like and TPR-like domains	K03671	WP_004672616.1	86355693	-	ABC88858	chromosome	NC_007761.1	21976	22296	-	106
RHE_RS25100	24421.1	5496.05	3.49837	1	2.15166	glgX	RHE_PE00208	glycogen debranching protein GlgX	-	Carbohydrate transport and metabolism	G	COG1523	GO:0004133; GO:0004553; GO:0005980; GO:0016757	glycogen debranching enzyme activity [GO:0004133]; hydrolase activity, hydrolyzing O-glycosyl compounds [GO:0004553]; transferase activity, transferring glycosyl groups [GO:0016757]; glycogen catabolic process [GO:0005980]	glycogen catabolic process [GO:0005980]	-	glycogen debranching enzyme activity [GO:0004133]; hydrolase activity, hydrolyzing O-glycosyl compounds [GO:0004553]; transferase activity, transferring glycosyl groups [GO:0016757]	Pullulanase/glycogen debranching enzyme	K01214	WP_011428062.1	86360482	-	-	plasmid p42e	NC_007765.1	242790	244946	+	718
RHE_RS26800	1221.08	274.096	2.6945	1	2.15541	-	RHE_PF00074	response regulator	-	Signal transduction mechanisms	T	COG0784	GO:0000160	phosphorelay signal transduction system [GO:0000160]	phosphorelay signal transduction system [GO:0000160]	-	-	CheY chemotaxis protein or a CheY-like REC (receiver) domain	-	WP_011428384.1	86360807	-	-	plasmid p42f	NC_007766.1	73942	74334	+	130
RHE_RS08065	427.88	95.9765	2.50409	1	2.15645	-	RHE_CH01578	BON domain-containing protein	Uncharacterized protein	-	-	-	-	-	-	-	-	-	-	WP_011424905.1	86357215	-	ABC90380	chromosome	NC_007761.1	1659686	1659928	-	80
RHE_RS15360	63012.6	14046.2	6.36752	1	2.16546	-	RHE_CH03002	PQQ-dependent sugar dehydrogenase	Putative glucose dehydrogenase B protein	Carbohydrate transport and metabolism	G	COG2133	GO:0003824	catalytic activity [GO:0003824]	-	-	catalytic activity [GO:0003824]	Glucose/arabinose dehydrogenase, beta-propeller fold	K21430	WP_011426244.1	86358604	-	ABC91769	chromosome	NC_007761.1	3144966	3146108	+	380
RHE_RS28030	2173.73	483.601	3.21105	1	2.16828	-	RHE_PF00308	ABC transporter ATP-binding protein	-	Inorganic ion transport and metabolism	P	COG1116	GO:0005524; GO:0016887	ATP binding [GO:0005524]; ATPase activity [GO:0016887]	-	-	ATPase activity [GO:0016887]; ATP binding [GO:0005524]	ABC-type nitrate/sulfonate/bicarbonate transport system, ATPase component	K02049	WP_042119999.1	86361038	-	-	plasmid p42f	NC_007766.1	346710	347528	+	272
RHE_RS04310	3696.32	821.2	3.26106	1	2.17029	-	RHE_CH00856	IclR family transcriptional regulator	Probable transcriptional regulator protein, IclR family	Transcription	K	COG1414	GO:0003677; GO:0006355	DNA binding [GO:0003677]; regulation of transcription, DNA-templated [GO:0006355]	regulation of transcription, DNA-templated [GO:0006355]	-	DNA binding [GO:0003677]	DNA-binding transcriptional regulator, IclR family	-	WP_011424205.1	86356502	-	ABC89667	chromosome	NC_007761.1	897493	898287	+	264
RHE_RS14910	266069	59102.9	23.7519	1	2.1705	cinI	RHE_CH02916	N-acyl-L-homoserine lactone (AHL) synthase	Acyl-homoserine-lactone synthase (EC 2.3.1.184) (Autoinducer synthesis protein)	Signal transduction mechanisms	T	COG3916	GO:0009372; GO:0061579	N-acyl homoserine lactone synthase activity [GO:0061579]; quorum sensing [GO:0009372]	quorum sensing [GO:0009372]	-	N-acyl homoserine lactone synthase activity [GO:0061579]	N-acyl-L-homoserine lactone synthetase	K20248	WP_011426160.1	86358519	2.3.1.184	ABC91684	chromosome	NC_007761.1	3050272	3050937	+	221
RHE_RS07065	55869.6	12390.2	10.1125	1	2.17287	-	RHE_CH01383	NYN domain-containing protein	Hypothetical conserved protein	Function unknown	S	COG1432	-	-	-	-	-	Uncharacterized conserved protein, LabA/DUF88 family	-	WP_011424718.1	86357021	-	ABC90186	chromosome	NC_007761.1	1457890	1458471	-	193
RHE_RS15685	24815.2	5480.69	8.10108	1	2.17879	leuA2	RHE_CH03067	2-isopropylmalate synthase	2-isopropylmalate synthase (EC 2.3.3.13) (Alpha-IPM synthase) (Alpha-isopropylmalate synthase)	Amino acid transport and metabolism	E	COG0119	GO:0003852; GO:0009098	2-isopropylmalate synthase activity [GO:0003852]; leucine biosynthetic process [GO:0009098]	leucine biosynthetic process [GO:0009098]	-	2-isopropylmalate synthase activity [GO:0003852]	Isopropylmalate/homocitrate/citramalate synthases	K01649	WP_042118852.1	162329632	2.3.3.13	ABC91834	chromosome	NC_007761.1	3207366	3209084	-	572
RHE_RS16035	8223.47	1813.91	2.79526	1	2.18064	-	RHE_CH03135	CDP-alcohol phosphatidyltransferase family protein	Probable CDP-alcohol phosphatidyltransferase protein	Lipid transport and metabolism	I	COG0558	GO:0008654; GO:0016021; GO:0016780	integral component of membrane [GO:0016021]; phosphotransferase activity, for other substituted phosphate groups [GO:0016780]; phospholipid biosynthetic process [GO:0008654]	phospholipid biosynthetic process [GO:0008654]	integral component of membrane [GO:0016021]	phosphotransferase activity, for other substituted phosphate groups [GO:0016780]	Phosphatidylglycerophosphate synthase	K00995	WP_011426371.1	86358736	-	ABC91901	chromosome	NC_007761.1	3286319	3286930	+	203
RHE_RS12445	20896.9	4608.51	2.67425	1	2.18092	-	-	hypothetical protein	-	-	-	-	-	-	-	-	-	-	-	WP_166486884.1	-	-	-	chromosome	NC_007761.1	2545803	2545970	-	55
RHE_RS22160	57133.3	12544.1	10.7277	1	2.18732	-	RHE_PB00032	ABC transporter substrate-binding protein	-	Amino acid transport and metabolism	E	COG0747	GO:0042597; GO:0043190; GO:0055085	ATP-binding cassette (ABC) transporter complex [GO:0043190]; periplasmic space [GO:0042597]; transmembrane transport [GO:0055085]	transmembrane transport [GO:0055085]	ATP-binding cassette (ABC) transporter complex [GO:0043190]; periplasmic space [GO:0042597]	-	ABC-type transport system, periplasmic component	K02035	WP_011427498.1	86359913	-	-	plasmid p42b	NC_007763.1	34769	36406	+	545
RHE_RS12410	2795.58	612.816	3.181	1	2.18962	-	RHE_CH02430	SRPBCC domain-containing protein	Hypothetical conserved protein	-	-	-	-	-	-	-	-	-	-	WP_042118587.1	-	-	ABC91208	chromosome	NC_007761.1	2539805	2540215	-	136
RHE_RS27750	6223.91	1353.06	2.99328	1	2.2016	-	RHE_PF00256	LacI family DNA-binding transcriptional regulator	-	Transcription	K	COG1609	GO:0003677; GO:0006355	DNA binding [GO:0003677]; regulation of transcription, DNA-templated [GO:0006355]	regulation of transcription, DNA-templated [GO:0006355]	-	DNA binding [GO:0003677]	DNA-binding transcriptional regulator, LacI/PurR family	K02529	WP_011428563.1	86360986	-	-	plasmid p42f	NC_007766.1	274051	275121	+	356
RHE_RS21630	474.852	103.145	1.30034	0.999589	2.20281	-	RHE_PA00112	DUF736 domain-containing protein	-	Function unknown	S	COG5489	-	-	-	-	-	Uncharacterized conserved protein, DUF736 family	-	WP_011427400.1	86359812	-	-	plasmid p42a	NC_007762.1	119918	120226	+	102
RHE_RS16755	7481.33	1621.53	4.1603	1	2.20594	-	RHE_CH03274	hypothetical protein	Hypothetical conserved protein	-	-	-	-	-	-	-	-	-	-	WP_011426508.1	86358873	-	ABC92038	chromosome	NC_007761.1	3436581	3436787	-	68
RHE_RS22255	2184.01	472.848	2.38512	1	2.20753	-	RHE_PB00050	Gfo/Idh/MocA family oxidoreductase	-	General function prediction only	R	COG0673	GO:0016491	oxidoreductase activity [GO:0016491]	-	-	oxidoreductase activity [GO:0016491]	Predicted dehydrogenase	-	WP_042119654.1	86359931	-	-	plasmid p42b	NC_007763.1	53376	54401	-	341
RHE_RS05330	19607.4	4244.12	3.94523	1	2.20786	-	RHE_CH01046	helix-turn-helix transcriptional regulator	Probable transcriptional regulator protein, ArsR family	Transcription	K	COG0640	GO:0003700	DNA-binding transcription factor activity [GO:0003700]	-	-	DNA-binding transcription factor activity [GO:0003700]	DNA-binding transcriptional regulator, ArsR family	-	WP_011424390.1	86356690	-	ABC89855	chromosome	NC_007761.1	1099101	1099445	-	114
RHE_RS05910	10676.8	2299.02	4.89303	1	2.21539	-	-	hypothetical protein	-	-	-	-	-	-	-	-	-	-	-	WP_042118114.1	-	-	-	chromosome	NC_007761.1	1206176	1206367	-	63
RHE_RS32190	648.851	138.902	2.22452	1	2.22382	-	RHE_PE00022	hypothetical protein	-	Transcription	K	COG0583	-	-	-	-	-	DNA-binding transcriptional regulator, LysR family	-	WP_018210585.1	86360300	-	-	chromosome	NC_007765.1	29520	29848	+	109
RHE_RS27915	8801.3	1881.29	4.49599	1	2.22599	-	RHE_PF00286	efflux RND transporter periplasmic adaptor subunit	-	Cell wall/membrane/envelope biogenesis; Defense mechanisms	MV	COG0845	GO:0016020; GO:0022857	membrane [GO:0016020]; transmembrane transporter activity [GO:0022857]	-	membrane [GO:0016020]	transmembrane transporter activity [GO:0022857]	Multidrug efflux pump subunit AcrA (membrane-fusion protein)	K21136	WP_011428593.1	86361016	-	-	plasmid p42f	NC_007766.1	318654	319727	-	357
RHE_RS12125	24775.6	5286.9	2.92247	1	2.22843	-	RHE_CH02374	ABC transporter ATP-binding protein	Putative multidrug resistance ABC transporter, ATP-binding and permease protein	Defense mechanisms	V	COG1132	GO:0005524; GO:0008643; GO:0016021; GO:0016887; GO:0042626	integral component of membrane [GO:0016021]; ATP binding [GO:0005524]; ATPase activity [GO:0016887]; ATPase-coupled transmembrane transporter activity [GO:0042626]; carbohydrate transport [GO:0008643]	carbohydrate transport [GO:0008643]	integral component of membrane [GO:0016021]	ATPase activity [GO:0016887]; ATPase-coupled transmembrane transporter activity [GO:0042626]; ATP binding [GO:0005524]	ABC-type multidrug transport system, ATPase and permease component	K06147	WP_011425633.1	86357989	-	ABC91154	chromosome	NC_007761.1	2481141	2482979	+	612
RHE_RS16775	32596.5	6917.67	6.01144	1	2.23636	preA	RHE_CH03278	NAD-dependent dihydropyrimidine dehydrogenase subunit PreA	Probable dihydroorotate oxidase protein (EC 1.3.98.1)	Nucleotide transport and metabolism	F	COG0167	GO:0005737; GO:0016627; GO:0046872; GO:0051536	cytoplasm [GO:0005737]; iron-sulfur cluster binding [GO:0051536]; metal ion binding [GO:0046872]; oxidoreductase activity, acting on the CH-CH group of donors [GO:0016627]	-	cytoplasm [GO:0005737]	iron-sulfur cluster binding [GO:0051536]; metal ion binding [GO:0046872]; oxidoreductase activity, acting on the CH-CH group of donors [GO:0016627]	Dihydroorotate dehydrogenase	K17723	WP_011426512.1	86358877	1.3.98.1	ABC92042	chromosome	NC_007761.1	3440803	3442116	+	437
RHE_RS14220	12925.9	2740.62	5.19916	1	2.23769	rpoE2	RHE_CH02779	RNA polymerase sigma factor	RNA polymerase sigma factor protein (Sigma-24)	Transcription	K	COG1595	GO:0003677; GO:0003700; GO:0006352; GO:0016987	DNA binding [GO:0003677]; DNA-binding transcription factor activity [GO:0003700]; sigma factor activity [GO:0016987]; DNA-templated transcription, initiation [GO:0006352]	DNA-templated transcription, initiation [GO:0006352]	-	DNA binding [GO:0003677]; DNA-binding transcription factor activity [GO:0003700]; sigma factor activity [GO:0016987]	DNA-directed RNA polymerase specialized sigma subunit, sigma24 family	K03088	WP_042119275.1	86358383	-	ABC91548	chromosome	NC_007761.1	2894086	2894601	+	171
RHE_RS26790	10336	2190.7	3.82152	1	2.23821	-	RHE_PF00072	helix-turn-helix domain-containing protein	-	Signal transduction mechanisms	T	COG0664	GO:0000160; GO:0003677; GO:0006355	DNA binding [GO:0003677]; phosphorelay signal transduction system [GO:0000160]; regulation of transcription, DNA-templated [GO:0006355]	phosphorelay signal transduction system [GO:0000160]; regulation of transcription, DNA-templated [GO:0006355]	-	DNA binding [GO:0003677]	cAMP-binding domain of CRP or a regulatory subunit of cAMP-dependent protein kinases	-	WP_011428382.1	86360805	-	-	plasmid p42f	NC_007766.1	72240	73412	+	390
RHE_RS25540	3244.86	685.893	3.56776	1	2.2421	-	RHE_PE00290	DeoR/GlpR transcriptional regulator	-	Transcription; Carbohydrate transport and metabolism	KG	COG1349	GO:0003677; GO:0003700	DNA binding [GO:0003677]; DNA-binding transcription factor activity [GO:0003700]	-	-	DNA binding [GO:0003677]; DNA-binding transcription factor activity [GO:0003700]	DNA-binding transcriptional regulator of sugar metabolism, DeoR/GlpR family	K03477	WP_011428144.1	86360564	-	-	plasmid p42e	NC_007765.1	325094	325906	-	270
RHE_RS06320	150610	31827.9	7.17863	1	2.24245	-	RHE_CH01233	universal stress protein	Probable universal stress protein	Signal transduction mechanisms	T	COG0589	-	-	-	-	-	Nucleotide-binding universal stress protein, UspA family	-	WP_011424572.1	86356873	-	ABC90038	chromosome	NC_007761.1	1288871	1289290	+	139
RHE_RS28230	1192.9	248.624	2.7573	1	2.26243	-	RHE_PF00346	hydroxypyruvate isomerase family protein	-	Carbohydrate transport and metabolism	G	COG3622	GO:0008903	hydroxypyruvate isomerase activity [GO:0008903]	-	-	hydroxypyruvate isomerase activity [GO:0008903]	Hydroxypyruvate isomerase	K22131	WP_011428653.1	86361076	-	-	plasmid p42f	NC_007766.1	387802	388578	+	258
RHE_RS16040	4293.75	894.645	3.85702	1	2.26285	-	RHE_CH03136	PspA/IM30 family protein	Hypothetical conserved protein	Transcription; Signal transduction mechanisms	KT	COG1842	-	-	-	-	-	Phage shock protein A	-	WP_042118874.1	86358737	-	ABC91902	chromosome	NC_007761.1	3287061	3288200	+	379
RHE_RS16310	22888.6	4742.21	3.27753	1	2.271	-	RHE_CH03187	BON domain-containing protein	Uncharacterized protein	Function unknown	S	COG2823	-	-	-	-	-	Osmotically-inducible protein OsmY, contains BON domain	-	WP_011426422.1	86358787	-	ABC91952	chromosome	NC_007761.1	3347317	3347586	+	89
[truncated: 286 more rows]
